# Supplementary material for: Clinical Parameters and Gut Microbiome Changes Before and After Surgery in Thoracic Aortic Dissection in Patients with Gastrointestinal Complications
Source: Sci Rep. 2017 Nov 9;7:15228. doi: 10.1038/s41598-017-15079-0 (PMC5680333; doi:10.1038/s41598-017-15079-0)
Supplement: Supplementary file 2 — Supplementary Dataset [file 41598_2017_15079_MOESM2_ESM.xlsx]

## Sheet: table list
Supplemental Table 1. The bacterial content at genus level in pre- and post-operative thoracic aortic dissection patients
Supplemental Table 2. The bacterial content at species level in pre- and post-operative thoracic aortic dissection patients
Supplemental Table 3. The functional gene content in pre- and post-operative thoracic aortic dissection patients
Supplemental Table 4. The functional pathway content in pre- and post-operative thoracic aortic dissection patients

## Sheet: S-table 1
Supplemental Table 1. The bacterial content at genus level in pre- and post-operative thoracic aortic dissection patients
Group	Pre-operation														Post-operation
Genera\Sample ID	A1	A10	A11	A12	A13	A14	A15	A2	A3	A4	A5	A6	A7	A9	A16	A17	A18	A19	A20	A21	A22	A23
Prevotella	0.201878	0.0146967	0.0959877	0.000305387	9.67808e-05	0.0743289	0.000163805	0.012564	5.83982e-05	0.0691345	0.000195262	0.0547185	0.169124	0.000123725	0.00043307	0.000766834	0.000227384	0.00040316	0.0065918	0.00084247	0.000570951	0.000584553
Alistipes	0.00752229	0.00125037	0.000519621	0.0181095	1.32611e-05	0.000354696	1.37427e-05	0.00206845	0.000195977	0.00855628	0.0128801	0.00593414	0.0144254	0.00227191	0.0349604	1.62483e-05	0.00626072	0.0272969	0.00747098	0.0304461	0.0152071	0.0254415
Oscillibacter	0	0	0	9.6916e-06	6.41368e-06	0	0	0	0	0	0	0	0	0	1.06224e-05	1.67374e-05	0	2.47879e-05	0	0	2.98363e-05	1.29065e-05
Paraprevotella	0.000174647	0	0.000167243	0	0	4.2433e-05	6.86937e-06	2.35922e-05	0	0.000114664	1.15578e-05	0.000353583	0	0	0	0	0	0	0	0	0	0
Eubacterium	0.0139891	0.0144383	0.154861	0.0438842	0.000251694	0.0432599	0.000509826	0.261312	0.00916195	0.0648685	0.00998087	0.0183826	0.0988267	0.0213674	0.000672104	0.000165775	9.41402e-05	0.0491652	0.0270337	0.00317733	0.00290274	2.56582e-05
Capnocytophaga	0.00124406	0.000151895	0.00214998	0	0	0.000837625	6.90541e-06	0.000507123	0	0.000745349	3.46532e-05	0.00386635	0	0	0	0	0	0	0.000347994	0	1.43537e-05	0
Enhydrobacter	0	0	0	0	0	0	0	0	0	0	0	0	0	0	0	0	0	1.15202e-05	0	1.22198e-05	1.38665e-05	0
Anaerotruncus	1.06506e-05	9.44559e-05	0	3.86578e-05	0	0	0	9.1636e-05	0	0	0	1.07968e-05	0	9.67111e-05	0.000881885	0	0.000829441	0.00139659	0.000162747	0.000170427	0.00364471	0.00813404
Aggregatibacter	9.02813e-05	0	1.07145e-05	0	0	0	0	0	0	0	0	5.10523e-05	0	0	0	0	0	0	0	0	0	0
Cardiobacterium	0	0	0	0	0	0	0	1.09213e-05	0	1.01104e-05	0	0	0	0	0	0	0	0	0	0	0	0
Propionibacterium	0	0	0	9.29477e-06	0	0	0	0	0	0	0	0	0	0	0	0	0	5.94234e-05	0	1.26053e-05	0	2.47873e-05
Sorangium	0	0	0	0	0	0	0	0	0	0	0	0	0	0	9.77317e-06	0	0	0	0	0	0	1.1981e-05
Citrobacter	3.03332e-05	0	8.64621e-05	0.000903241	0.000324791	0	0	1.0927e-05	3.42029e-05	0	1.14209e-05	4.10318e-05	0	0	1.99358e-05	0	0	0	1.10363e-05	0	0	3.66799e-05
Veillonella	0.00181727	0.00224384	0.000136512	0	0.0152018	0.0011258	1.41813e-05	0.000114468	0.000111448	0.00072973	0.000167069	0.0252031	2.70289e-05	0	0	3.32744e-05	4.72248e-05	0.00119418	0.000611858	0	0	0.00203974
Mobiluncus	0	0	0	0	0	9.95136e-06	0	0	0	1.89112e-05	0	0	0	0	0	0	0	0	0	0	0	0
Clostridium	0.000900573	0.0217054	0.0108809	0.0127575	0.0255	0.0150372	0.02095	0.00105707	0.00013996	0.00880198	0.0134595	0.000410781	0.000472386	0.022455	0.0126834	0.0124449	0.0949677	0.0116713	0.00661451	0.0350794	0.254528	0.0146867
Peptostreptococcus	1.05577e-05	0	0	0	0	0	0	0	0	0	0	0	0	0	0	0	0	0.000159268	4.54177e-05	2.59907e-05	0	0
Gemella	5.33215e-05	1.57932e-05	1.14443e-05	3.87625e-05	2.5383e-05	0	0	0	0.000121918	3.18543e-05	1.20101e-05	2.16412e-05	0	4.84849e-05	0	3.34613e-05	0	0	5.81984e-05	0	0	0
Campylobacter	0	0	0	4.93794e-05	0	0.000388319	0	1.17051e-05	0	0.000303406	0	0	1.36836e-05	0	0	0	0	3.78888e-05	0	0	0	3.94556e-05
Mitsuokella	3.20031e-05	0.00143488	0	0.00725996	1.26711e-05	0.0252293	1.42495e-05	0	1.01602e-05	0	2.39818e-05	0	0	1.61444e-05	2.10309e-05	1.67172e-05	0	0	0	1.31308e-05	0	0
Acidaminococcus	0	0	0	0	0	0	2.8539e-05	0	0	0	0	1.08293e-05	0	0	0	0	0	0	0	0	0	0
Serratia	0	0	0	0	0	0	0	0	0	0	0	0	0	0	0	3.1422e-05	1.11767e-05	0	0	0	0	0
Faecalibacterium	0.0556337	0.0447984	0.0753614	0.149137	0.142947	0.132321	0.000209415	0.113507	0.00609728	0.0498129	0.128613	0.0413247	0.0336016	0.0930281	0.00118496	0.0310172	0.025884	0.0304279	0.173154	0.0209902	0.0520872	0.0414423
Parasutterella	3.14022e-05	0.000459805	3.53838e-05	1.88796e-05	0	0	0.00314623	0	0	0.000136936	1.16546e-05	0	0.00176021	0.00121355	5.5384e-05	0	0	0.000130686	0	0.000446187	0.00020147	0.000527379
Akkermansia	0.000996655	0.00120953	0.000191409	5.71181e-05	0	0	0	0	0	0	0	0	1.33546e-05	0	0	0	1.16717e-05	0.0608462	1.14506e-05	2.58267e-05	0.0146682	2.53551e-05
Parascardovia	0	0	0	0	0	0	0	0	0	0	0	0	0	0	0	0	0	9.95324e-05	2.07949e-05	0	0	0
Solobacterium	0	4.76378e-05	0	9.74832e-06	3.82819e-05	0	0.000114801	0	2.04639e-05	0	6.03779e-05	0.000119795	1.36754e-05	1.62584e-05	1.05897e-05	1.68353e-05	1.1952e-05	2.4933e-05	0	6.61175e-05	0	0
Odoribacter	0.00250918	0.000628351	0.000956986	0.0026814	1.23157e-05	0.00318148	1.38498e-05	0.0041705	5.92513e-05	0.00340661	0.00547764	0.000304812	0.00283769	0.00337368	0.0169865	0	0.00106124	0.00406676	0.0049794	0.00649609	0	0.00226782
Butyrivibrio	0	3.26144e-05	0	0.000288089	0	0	0	0	0	0	0	0	0	0	0	0	0	0	0	0	0	0
Staphylococcus	1.05222e-05	0	0	0	0	0	0	0	0	0	0	0	0	0	0	3.32511e-05	0	1.21982e-05	0	0	0	0
Turicibacter	0	1.58027e-05	0	0	1.26991e-05	0	0	0	0	0	0	0.000281787	0	0	0	0	0	0	0	0	0	0
Phascolarctobacterium	0	0.000863496	0	0	0	0.00675332	0	0.014903	0	0	0	0.0167477	0	0	0	0	1.29987e-05	0	0.00691188	0	0	1.41189e-05
Mycoplasma	0	0	0	1.00568e-05	0	0	0	0	0	0	0	0	0	0	0	0	0	1.2861e-05	0	5.45679e-05	0	0
Haemophilus	0.00257158	2.96353e-05	8.91901e-05	9.09659e-06	0	0.000114138	0	2.17258e-05	5.91209e-05	0.000111323	0.000105447	0.000174392	1.28506e-05	1.51714e-05	0	1.57098e-05	0	0.000258854	0	0	1.40023e-05	1.23703e-05
Fusobacterium	7.35954e-05	0.000278051	0	0	2.46171e-05	1.07317e-05	0.00909401	0	0.0541056	5.24736e-05	2.34962e-05	4.26208e-05	0	0	0.000290871	1.66383e-05	0.00293237	2.40496e-05	0.000253439	0.000142708	1.44738e-05	0.000243062
Anaerococcus	2.1246e-05	1.57018e-05	0	0	0	0	2.83795e-05	0	0	0	0	0	0	0	0	4.99415e-05	0	0	1.15946e-05	0	0	0.000374645
Vibrio	0	0	0	0	0	1.88707e-05	0	0	0	9.15169e-06	7.74076e-06	2.57303e-05	0	0	0	0	0	0	0	0	1.2839e-05	0
Peptoniphilus	0	9.30937e-05	0	4.85558e-05	0	2.33379e-05	3.20863e-05	1.11641e-05	0	1.23626e-05	7.05488e-05	0	0	0	0	0	0	3.8977e-05	9.86522e-05	3.88373e-05	0	0.000431915
Pyramidobacter	0	0	0	0	0	0	0	0	0	0	0	0	2.70558e-05	0	0	0	0	0	0.000637958	0	0	3.85261e-05
Leuconostoc	0	0	0	9.43601e-06	0.000263978	1.13605e-06	0	1.109e-05	0.000532896	0	9.35097e-05	2.64749e-05	0	0	0	0	0	1.19783e-05	0	0	0.000116969	6.25251e-05
Actinobacillus	0	0	0	0	0	0	0	0	0	0	0	9.97454e-06	0	0	0	0	0	0	0	0	0	0
Bordetella	0	0	0	0	0	0	0	0	0	0	0	1.02475e-05	0	0	0	0	0	0	0	0	0	0
Chromobacterium	0	0	0	0	0	0	0	0	3.2365e-06	0	0	0	0	0	0	0	0	0	0	0	0	0
Collimonas	0	0	0	0	0	0	0	0	3.56297e-06	0	0	0	0	0	0	0	0	0	0	0	0	0
Delftia	2.01445e-05	0	0	0	0	0	0	0	0	0	0	0	0	0	0	0	0	0	0	0	0	0
Gallibacterium	0	7.76952e-06	0	0	0	0	0	0	0	0	0	0	0	0	0	0	0	0	0	0	0	0
Hoeflea	0	6.93111e-06	0	0	0	0	0	0	0	0	0	0	0	0	0	0	0	0	0	0	0	0
Kingella	0	0	0	0	0	0	0	0	0	9.89886e-06	0	0	0	0	0	0	0	0	0	0	0	0
Leptotrichia	0	0	0	0	0	0	0	0	0	1.10483e-05	0	0	0	0	0	0	0	0	0	0	0	0
Marvinbryantia	0	0	0	0	0	0	0	0	0	0	0	0	0	1.62126e-05	0	0	0	0	0	0	0	0
Microbacterium	0	0	0	0	0	0	0	0	0	2.10479e-05	0	0	0	0	0	0	0	0	0	0	0	0
Pectobacterium	0	0	0	1.53897e-06	0	0	0	0	0	0	0	0	0	0	0	0	0	0	0	0	0	0
Pseudogulbenkiania	0	0	0	0	0	0	0	0	3.23776e-06	0	0	0	0	0	0	0	0	0	0	0	0	0
Pseudoramibacter	0	0	0	0	0.000102271	0	0	0	0	0	0	0	0	0	0	0	0	0	0	0	0	0
Rahnella	0	0	0	3.05668e-06	0	0	0	0	0	0	0	0	0	0	0	0	0	0	0	0	0	0
Tropheryma	1.09621e-05	0	0	0	0	0	0	0	0	0	0	0	0	0	0	0	0	0	0	0	0	0
Yersinia	0	0	0	4.59006e-06	0	0	0	0	0	0	0	0	0	0	0	0	0	0	0	0	0	0
Parvimonas	2.14127e-05	0	0	0	0	5.88938e-05	1.43011e-05	0	2.08683e-05	0	0	4.34129e-05	0	0	1.05535e-05	0	1.19111e-05	1.67675e-05	0.000144312	0	0	5.62737e-05
Weissella	1.04335e-05	4.62653e-05	0	9.46745e-06	0	2.33745e-07	0	0	6.956e-05	2.07756e-05	0	0	0	0	0	0	6.96457e-05	4.84292e-05	0	0	0.00431365	6.30398e-05
Pediococcus	0	0	0	0	0	0	0	0	0	0	0	1.05581e-05	0	0	0	0	0.000787928	0	0	0	1.45475e-05	0
Cryptobacterium	0	0	0	0	0.00168062	0	0	0	0	0	0	0	0	0	0	0	0	0	0	2.30672e-05	0	0
Streptomyces	0	0	0	0	0	0	0	0	0	0	0	0	0	0	0	0	0	0	1.08036e-05	0	0	0
Sphaerobacter	0	0	0	0	0	0	0	0	0	0	0	0	0	0	0	0	0	0	1.10499e-05	0	0	0
Verminephrobacter	0	0	0	0	0	0	0	0	0	0	0	0	0	0	0	0	0	0	0	0	0	4.07641e-06
Acinetobacter	0	0	0	0	0	0	0	0	0	0	0	0	0	0	1.00772e-05	0	0	0	0	0	0	0
Caulobacter	0	0	0	0	0	0	0	0	0	0	0	0	0	0	0	0	1.1317e-05	0	0	0	0	0
Comamonas	0	0	0	0	0	0	0	0	0	0	0	0	0	0	0	0	0	0	0	0	0	8.15283e-06
Dickeya	0	0	0	0	0	0	0	0	0	0	0	0	0	0	0	5.99599e-05	0	0	0	0	0	0
Erwinia	0	0	0	0	0	0	0	0	0	0	0	0	0	0	0	1.96631e-05	0	0	0	0	0	0
Micrococcus	0	0	0	0	0	0	0	0	0	0	0	0	0	0	2.08865e-05	0	0	0	0	0	0	0
Mycobacterium	0	0	0	0	0	0	0	0	0	0	0	0	0	0	0	0	0	1.15159e-05	0	0	0	0
Providencia	0	0	0	0	0	0	0	0	0	0	0	0	0	0	0	0.000369997	0	0	0	0	0	0
Ralstonia	0	0	0	0	0	0	0	0	0	0	0	0	0	0	0	0	1.12483e-05	0	0	0	0	0
Synechococcus	0	0	0	0	0	0	0	0	0	0	0	0	0	0	0	0	0	0	0	0	1.37657e-05	0
Thermaerobacter	0	0	0	0	0	0	0	0	0	0	0	0	0	0	0	0	0	0	1.11197e-05	0	0	0
Victivallis	0	0	0	0	0	0	0	0	0	0	0	0	0	0	0	0	0	1.2143e-05	0	0	0	0
Selenomonas	0	0	0	0	0	0	0	0	0	0	0	0	0	0	2.09344e-05	0	0	0	0	0	0	0
Rothia	0.000479821	1.50458e-05	1.09131e-05	0	0.00122497	0.000145737	2.73008e-05	0.0010103	0.00031119	0.000254097	0	7.23664e-05	5.20004e-05	0	4.02077e-05	0.000160033	0.000374911	9.48176e-05	0.00236486	7.53904e-05	0.000698931	0.000542897
Olsenella	0	0	0	0	0.0022941	0	2.54173e-05	0	0	0	0	0	0	0	3.75136e-05	0	1.05848e-05	0	1.03844e-05	0	0	4.59881e-05
Anaerostipes	0	0	0	0	1.36093e-05	0	0	0	0	0	1.24288e-05	0	0	0.000254644	0	0	2.46032e-05	0	0	0	0	0
Corynebacterium	0	2.83028e-05	0	0	0	0	0	0	0	0	0	0	0	0	0	0.000104315	0	1.111e-05	0	0	0	0
Gardnerella	0	0	0	0	0	0	0	0.000227079	0	0	0	0	0	0	0	0	0	0.000143861	2.10143e-05	0.000212903	0	0
Holdemania	3.27044e-05	6.44536e-05	1.16997e-05	0.000425358	0	0	0	4.6897e-05	2.07657e-05	0.000184513	0.00110283	1.1051e-05	0	0	0.000376106	0	0	0	8.32898e-05	9.39294e-05	0.00103542	0.000632324
Actinomyces	2.97385e-05	4.29825e-05	4.21762e-05	2.67762e-05	0.000353318	0.00018014	3.9224e-05	5.3473e-05	1.89107e-05	1.98275e-05	4.44488e-05	0.000330263	0	0	8.74996e-05	0.000107513	9.94863e-05	0.000126601	9.71699e-05	6.08554e-05	1.38458e-05	0.000587751
Lactococcus	1.02487e-05	0	0	0	3.65274e-05	0	0	0	0.000579052	0	0	1.03893e-05	0	0	0	0	0	4.79034e-05	0	0	0	2.47693e-05
Granulicatella	3.16982e-05	0	0	0	0	0	0	2.27271e-05	5.03169e-05	8.41936e-05	0	1.07111e-05	1.34956e-05	1.59905e-05	0	0	0	2.45222e-05	0.000461299	0	1.47583e-05	3.83044e-05
Neisseria	3.03792e-05	0	0	0	0	0	0.000206319	0	0	6.12786e-05	0	0	0	0	0	4.85559e-05	0	0	0	0	0	1.23206e-05
Porphyromonas	0	9.13135e-05	0	0.00015883	0	0.00024141	0	0	0	7.17581e-05	2.31468e-05	0	0	0	0	0	0	2.38961e-05	2.2476e-05	7.60415e-05	0	6.22106e-05
Bifidobacterium	7.69729e-05	0.0343501	0.0122809	0.00349153	0.0768819	0.0408655	0.0793244	0.00120481	0.000300443	0.000267821	0.0010336	0.0130848	0.000425611	0.000247903	0.272759	0.00771625	0.00079468	0.0254122	0.0111648	0.0566565	0.00147738	0.000723512
Megasphaera	2.13055e-05	0.00260014	3.43077e-05	0	0.108136	0.0395601	4.27114e-05	1.1466e-05	1.0146e-05	1.06061e-05	3.59414e-05	2.15979e-05	4.06921e-05	0.00192002	0.0313383	0.000100176	0	2.47333e-05	2.32542e-05	0.00015738	4.465e-05	1.28729e-05
Dorea	0.00786013	0.00283114	0.00122395	0.00232371	7.45332e-05	0.0043783	0.00193146	0.00141242	0.000220438	0.00363122	0.000458457	0.00243564	0.00196109	0	0.00124324	6.68438e-05	4.77597e-05	0.00181301	0.00755072	0.000130189	2.99807e-05	0
Anaerofustis	0	0	0	0	0	0	0	0	0	0	1.21689e-05	0	0	0	0	0	3.61331e-05	0	0	0	0	0
Blautia	0.00675755	0.0453938	0.000416297	0.00114553	0.0116531	0.0042338	0.00941509	0.000987145	0.00362704	0.00120855	0.00351525	0.0617619	0.000589466	0.00462575	0.00323963	0.0157964	0.00431962	0.0160708	0.00522286	0.000838659	0.00934959	0.00296554
Eggerthella	0	0.0007938	0	0	0.000503605	1.91986e-05	0.00169886	0	0	2.81536e-05	0.00196992	7.63759e-05	0	0.00221033	0.000519946	0.000221372	0.000199181	0.000645182	0.00013369	0.00138003	0.001487	0.00127476
Bacteroides	0.216644	0.249895	0.0142748	0.0669545	0.28356	0.0290995	0.324217	0.0523287	0.375319	0.0437412	0.457932	0.391886	0.0881186	0.43315	0.0743641	0.533126	0.487222	0.232301	0.0659153	0.452194	0.0994953	0.245441
Atopobium	9.5023e-06	0	1.01981e-05	0	2.25939e-05	0	2.53969e-05	2.02385e-05	9.05831e-06	0	3.1938e-05	0.000134952	0	0	0	0	0	5.51333e-05	4.14024e-05	0.000208467	0	0
Desulfovibrio	8.48692e-05	0	0	0	0	1.92258e-05	0	0.0054266	4.49064e-05	0	0	0	1.27803e-05	1.42711e-05	0.00428726	0	0	0	0.0028407	0	0	0
Pseudoflavonifractor	0	1.5683e-05	3.41618e-05	1.92582e-05	0.000466309	1.08162e-05	0.000511546	2.28245e-05	0	8.48083e-05	0.00014366	3.22677e-05	4.06904e-05	0.00019269	6.33864e-05	0.000868554	3.54128e-05	1.23124e-05	1.15807e-05	0.000274426	0.0001482	0.000102604
Escherichia	0.020351	0.112933	0.000535534	0.00317417	0.00603675	0.118503	0.32464	0.133056	0.000175303	0.196011	0.0359662	0.0681033	0.0111858	0.00222971	0.113806	0.266375	0.0170221	0.0225378	0.233424	0.112424	0.0397229	0.0111176
Alteromonas	0	0	0	0	0	6.89574e-07	0	0	0	1.0468e-06	3.71743e-06	0	0	0	0	0	0	0	0	0	1.46857e-06	0
Finegoldia	0	6.15358e-05	0	0	0	3.16413e-05	0	0	0	1.0299e-05	0	0	0	0	0	0.000162114	0	0	0	0	0	0
Streptococcus	0.00260672	0.000573372	0.000131437	0.000427906	0.00110286	7.30585e-05	0.0749601	0.0265095	0.00188054	0.00350863	0.0133257	0.00367728	9.08123e-05	0.000109293	0.00187639	0.00187939	0.0184883	0.00178843	0.0317527	0.000487631	0.0443712	0.0101944
Roseburia	0.00421736	0.000629062	0.0277908	0.00372918	6.34206e-05	0.00257768	2.83625e-05	0.00941462	0.0117385	0.0130637	0.00289992	0.0550397	0.00911212	1.63032e-05	0.000356801	0.000532305	0.0265177	0.00271271	0.00563747	0.00103358	0.00054961	0.0186279
Catonella	1.05139e-05	1.55405e-05	0	0	7.49307e-05	0	0	0	0	0	0	1.06582e-05	0	1.59116e-05	0	0.000148286	0	0	0	0	0	1.27051e-05
Collinsella	0.00078431	0.00192793	0.00119697	0.00046305	1.11201e-05	0.00148376	0.0221953	0.0011078	6.27576e-05	0.000225846	0	0.00533682	0.000216567	0	0.0209764	0	6.30917e-05	0.0033562	0.00579765	1.1634e-05	1.32017e-05	0.00206723
Lactobacillus	0	0.000908728	0.000145548	0	0.0055742	0.00129329	0	0.0001897	3.00678e-05	0.000196717	0.000537891	0.000167538	0	0	3.23732e-05	0	0.00642499	6.08316e-05	0.000952591	0.00112338	7.89301e-05	4.90809e-05
Enterobacter	3.15429e-05	4.97625e-05	0	0.000216347	0.000260333	0	0.000172863	0	0.00313964	1.156e-05	0.00023272	0	0	0	0	8.97091e-05	0	0	7.45961e-05	3.98054e-05	0	0.00447311
Coprococcus	0.00256192	0.00352936	0.00530136	0.00596709	2.77184e-05	0.00177913	0.000102676	0.0491071	0.000121523	0.00260041	0.00930547	0.00253727	0.0270698	3.53429e-05	0.000975669	0.000439032	1.41951e-05	0.00169188	0.0250451	0.00370347	0.0113464	0.00154878
Salmonella	0	0	0	0.000266711	0	0	0	0	3.37909e-05	1.00702e-05	1.13703e-05	0	0	0	0	3.16328e-05	0	0	1.10752e-05	0	0	7.42883e-05
Bilophila	0.000412806	0.000372053	0.0022692	0.00137042	0	0.00402341	0.0250421	0.000303768	0.000182199	0.00267649	0.0105024	0.00164326	0.00128166	3.04749e-05	0.00222314	0	0.00919639	0.000876273	0.000186819	0.00707647	0	0.00215352
Dialister	2.09163e-05	1.54581e-05	2.24479e-05	9.5254e-06	0.00739121	2.13221e-05	0	0	0	0	0.0283773	0	0	1.58272e-05	3.09266e-05	0.00578525	1.1635e-05	9.70867e-05	4.58076e-05	0	0.00771276	1.26851e-05
Sutterella	0	0	0	0	4.88349e-05	0	0	0.000818009	0	0	0	0.000250067	0	0	0	0	1.1435e-05	0	3.36555e-05	0	0	0.000993641
Slackia	0	0	0	0	1.13111e-05	0	1.272e-05	0	0	0	0	9.65336e-06	0	0	0	0	0	0	0	0	1.33009e-05	0
Oribacterium	0	1.84829e-05	0	1.13467e-05	0	0	5.01092e-05	1.34483e-05	2.38193e-05	1.24497e-05	0	0	0	1.89242e-05	1.23261e-05	0	1.16533e-05	0	5.23774e-05	0	2.94289e-05	0
Parabacteroides	0.00165134	0.00351779	0.00500415	0.00633021	8.67651e-05	0.0214687	0.00560657	0.00813735	0.00203523	0.0026463	0.0137758	0.0048926	0.00367409	0.00995839	0.00239838	0.00378716	0.0114501	0.0110757	0.0055021	0.000960055	0.00240188	0.00787695
Subdoligranulum	3.13374e-05	0	1.12107e-05	6.63586e-05	6.13485e-06	2.13056e-05	0	1.12387e-05	0	2.08044e-05	5.8718e-05	3.17674e-05	0	0	0	0	1.16213e-05	3.63791e-05	4.56199e-05	0	0	3.78799e-05
Lachnoanaerobaculum	0	0	0	0	0	0	2.85447e-05	0	0	0	0	0	0	0	0	0	1.18872e-05	0	0	0	0	0
Coprobacillus	0	0	0	0.000148795	0.00602008	2.46286e-05	0.000535454	0.0010223	0	0.00121677	0	0.00022603	0	0.00392145	0.000805827	0.00157954	6.6712e-05	0.000601956	0.00263665	0.00212739	0.000101089	0.000549253
Klebsiella	9.0509e-05	0.000129715	8.65702e-05	7.99818e-05	0.0195711	0.0010462	1.34773e-05	0.0341898	0.000523052	0.0020495	0.00637653	0.000735366	0	0	0.000376769	0.000856934	0.000359066	0	0.0264617	0	2.81941e-05	0.00223555
Shigella	0.000104103	0.00249482	0	1.1847e-05	0	0	0.00120979	0.000474825	0	0.000369318	0.000406491	6.63011e-05	0.00019602	0	0.000368809	0.000849988	0.000160125	0	0.00079845	3.42101e-05	0.000493526	1.69074e-05
Pseudomonas	0	1.52013e-05	0	0	0	0.000173795	0	1.07855e-05	0	0	0	0	0	0	1.99069e-05	9.42943e-05	0	1.17481e-05	1.09459e-05	0	0	0
Ruminococcus	0.00808245	0.0600013	0.00285284	0.0113883	0.000616048	0.00934798	0.00148181	0.000675728	0.000677856	0.0173253	0.00340775	0.00487054	0.00126564	0.0015502	0.00817465	0.000236911	0.00857703	0.0145689	0.00210797	0.000642865	0.0133174	0.0166174
Oxalobacter	0	0	7.78185e-05	0.000892932	0	0	0	0	0	0.000257825	0	0	0	0	0	0	0	0	0	0	0	0.000863686
Enterococcus	0	4.85775e-05	0	0.000574579	0	0	0	8.02438e-05	9.80645e-06	0	0	0	0	0	1.02746e-05	0	1.18302e-05	8.49023e-05	0.000151462	0	1.45573e-05	9.03831e-05

## Sheet: S-table 2
Supplemental Table 2. The bacterial content at species level in pre- and post-operative thoracic aortic dissection patients
Group	Pre-operation														Post-operation
Species\Sample ID	A1	A10	A11	A12	A13	A14	A15	A2	A3	A4	A5	A6	A7	A9	A16	A17	A18	A19	A20	A21	A22	A23
Propionibacterium sp. 434-HC2	0	0	0	0	0	0	0	0	0	0	0	0	0	0	0	0	0	1.4179e-07	0	0	0	0
Streptococcus macedonicus	0	0	0	0	0	0	0	0	0	0	0	0	0	0	2.4003e-07	0	0	0	0	0	0	0
Vibrio sp. RC586	0	0	0	0	0	4.11608e-07	0	0	0	0	0	0	0	0	0	0	0	0	0	0	0	0
Leuconostoc kimchii	0	0	0	0	0	4.13833e-07	0	0	0	0	0	0	0	0	0	0	0	0	0	0	0	0
Vibrio caribbenthicus	0	0	0	0	0	4.15915e-07	0	0	0	0	0	0	0	0	0	0	0	0	0	0	0	0
Leuconostoc sp. C2	0	0	0	0	0	4.21599e-07	0	0	0	0	0	0	0	0	0	0	0	0	0	0	0	0
Weissella paramesenteroides	0	0	0	0	0	4.36418e-07	0	0	0	0	0	0	0	0	0	0	0	0	0	0	0	0
Propionibacterium sp. 409-HC1	0	0	0	1.52593e-07	0	0	0	0	0	0	0	0	0	0	0	0	0	3.61166e-07	0	0	0	0
Propionibacterium sp. CC003-HC2	0	0	0	1.49042e-07	0	0	0	0	0	0	0	0	0	0	0	0	0	1.00747e-06	0	0	0	0
Vibrio mimicus	0	0	0	0	0	1.33931e-06	0	0	0	0	0	0	0	0	0	0	0	0	0	0	0	0
Rahnella sp. Y9602	0	0	0	1.51235e-06	0	0	0	0	0	0	0	0	0	0	0	0	0	0	0	0	0	0
Pectobacterium carotovorum	0	0	0	1.53195e-06	0	0	0	0	0	0	0	0	0	0	0	0	0	0	0	0	0	0
Rahnella aquatilis	0	0	0	1.5337e-06	0	0	0	0	0	0	0	0	0	0	0	0	0	0	0	0	0	0
Enterococcus sp. 7L76	0	0	0	0	0	0	0	0	0	0	0	0	0	0	0	0	0	0	1.30264e-06	0	2.99601e-07	0
Bordetella parapertussis	0	0	0	0	0	0	0	0	0	0	0	2.53676e-06	0	0	0	0	0	0	0	0	0	0
Bordetella bronchiseptica	0	0	0	0	0	0	0	0	0	0	0	2.60125e-06	0	0	0	0	0	0	0	0	0	0
Serratia sp. AS12	0	0	0	0	0	0	0	0	0	0	0	0	0	0	0	0	2.80039e-06	0	0	0	0	0
Serratia sp. AS13	0	0	0	0	0	0	0	0	0	0	0	0	0	0	0	0	2.80039e-06	0	0	0	0	0
Lactobacillus paracasei	0	3.11323e-06	0	0	0	0	0	0	0	0	0	0	0	0	0	0	0	0	0	0	0	0
Chromobacterium violaceum	0	0	0	0	0	0	0	0	3.23764e-06	0	0	0	0	0	0	0	0	0	0	0	0	0
Pseudogulbenkiania sp. NH8B	0	0	0	0	0	0	0	0	3.2389e-06	0	0	0	0	0	0	0	0	0	0	0	0	0
Pseudomonas mendocina	0	0	0	0	0	0	0	0	0	0	0	0	0	0	3.26226e-06	0	0	0	0	0	0	0
Marichromatium purpuratum	0	0	0	0	0	0	0	0	0	0	0	0	0	0	3.36296e-06	0	0	0	0	0	0	0
Allochromatium vinosum	0	0	0	0	0	0	0	0	0	0	0	0	0	0	3.36811e-06	0	0	0	0	0	0	0
Lactobacillus kefiranofaciens	0	0	0	0	0	0	0	0	0	0	0	3.48635e-06	0	0	0	0	0	0	0	0	0	0
Collimonas fungivorans	0	0	0	0	0	0	0	0	3.56422e-06	0	0	0	0	0	0	0	0	0	0	0	0	0
Vibrio harveyi	0	0	0	0	0	1.24601e-06	0	0	0	1.0583e-06	0	0	0	0	0	0	0	0	0	0	1.47859e-06	0
Vibrio brasiliensis	0	0	0	0	0	1.28866e-06	0	0	0	1.09452e-06	0	0	0	0	0	0	0	0	0	0	1.5292e-06	0
Vibrio orientalis	0	0	0	0	0	1.29565e-06	0	0	0	1.10046e-06	0	0	0	0	0	0	0	0	0	0	1.5375e-06	0
Verminephrobacter eiseniae	0	0	0	0	0	0	0	0	0	0	0	0	0	0	0	0	0	0	0	0	0	4.06646e-06
Yersinia enterocolitica	0	0	0	4.59007e-06	0	0	0	0	0	0	0	0	0	0	0	0	0	0	0	0	0	0
Bordetella pertussis	0	0	0	0	0	0	0	0	0	0	0	5.10628e-06	0	0	0	0	0	0	0	0	0	0
Vibrio shilonii	0	0	0	0	0	1.74951e-06	0	0	0	1.48594e-06	0	0	0	0	0	0	0	0	0	0	2.07607e-06	0
Streptomyces violaceusniger	0	0	0	0	0	0	0	0	0	0	0	0	0	0	0	0	0	0	5.36238e-06	0	0	0
Streptomyces flavogriseus	0	0	0	0	0	0	0	0	0	0	0	0	0	0	0	0	0	0	5.45085e-06	0	0	0
Serratia plymuthica	0	0	0	0	0	0	0	0	0	0	0	0	0	0	0	0	5.58657e-06	0	0	0	0	0
Streptococcus macacae	0	0	0	0	0	0	0	0	0	0	0	0	0	0	0	0	0	0	0	6.24146e-06	0	0
Neisseria flavescens	6.62915e-06	0	0	0	0	0	0	0	0	0	0	0	0	0	0	0	0	0	0	0	0	0
Synechococcus sp. WH 5701	0	0	0	0	0	0	0	0	0	0	0	0	0	0	0	0	0	0	0	0	6.77208e-06	0
Hoeflea phototrophica	0	6.87838e-06	0	0	0	0	0	0	0	0	0	0	0	0	0	0	0	0	0	0	0	0
Synechococcus sp. CC9605	0	0	0	0	0	0	0	0	0	0	0	0	0	0	0	0	0	0	0	0	6.95247e-06	0
Desulfovibrio vulgaris	0	0	0	0	0	0	0	7.19428e-06	0	0	0	0	0	0	0	0	0	0	0	0	0	0
Alteromonas sp. SN2	0	0	0	0	0	1.23381e-06	0	0	0	1.04794e-06	3.71487e-06	0	0	0	0	0	0	0	0	0	1.46411e-06	0
Gallibacterium anatis	0	7.71041e-06	0	0	0	0	0	0	0	0	0	0	0	0	0	0	0	0	0	0	0	0
Vibrio sp. EJY3	0	0	0	0	0	1.27878e-06	0	0	0	1.08613e-06	3.85026e-06	0	0	0	0	0	0	0	0	0	1.51747e-06	0
Vibrio coralliilyticus	0	0	0	0	0	1.28222e-06	0	0	0	1.08906e-06	3.86063e-06	0	0	0	0	0	0	0	0	0	1.52156e-06	0
Comamonas testosteroni	0	0	0	0	0	0	0	0	0	0	0	0	0	0	0	0	0	0	0	0	0	8.13291e-06
Vibrio furnissii	0	0	0	0	0	1.5793e-06	0	0	0	2.9859e-06	0	0	0	0	0	0	0	0	0	0	4.17173e-06	0
Enterococcus italicus	0	0	0	9.60106e-06	0	0	0	0	0	0	0	0	0	0	0	0	0	0	0	0	0	0
Kingella oralis	0	0	0	0	0	0	0	0	0	9.9096e-06	0	0	0	0	0	0	0	0	0	0	0	0
Actinobacillus ureae	0	0	0	0	0	0	0	0	0	0	0	9.97118e-06	0	0	0	0	0	0	0	0	0	0
Delftia acidovorans	1.00679e-05	0	0	0	0	0	0	0	0	0	0	0	0	0	0	0	0	0	0	0	0	0
Delftia sp. Cs1-4	1.00679e-05	0	0	0	0	0	0	0	0	0	0	0	0	0	0	0	0	0	0	0	0	0
Acinetobacter lwoffii	0	0	0	0	0	0	0	0	0	0	0	0	0	0	1.00716e-05	0	0	0	0	0	0	0
Prevotella bryantii	1.02037e-05	0	0	0	0	0	0	0	0	0	0	0	0	0	0	0	0	0	0	0	0	0
Enterococcus gallinarum	0	0	0	0	0	0	0	0	0	0	0	0	0	0	1.02688e-05	0	0	0	0	0	0	0
Prevotella ruminicola	0	0	0	0	0	0	0	0	0	0	0	1.03539e-05	0	0	0	0	0	0	0	0	0	0
Eggerthella sp. YY7918	0	0	0	0	0	0	0	0	0	0	1.04717e-05	0	0	0	0	0	0	0	0	0	0	0
Staphylococcus hominis	1.05177e-05	0	0	0	0	0	0	0	0	0	0	0	0	0	0	0	0	0	0	0	0	0
Prevotella dentalis	0	0	1.08581e-05	0	0	0	0	0	0	0	0	0	0	0	0	0	0	0	0	0	0	0
Tropheryma whipplei	1.09574e-05	0	0	0	0	0	0	0	0	0	0	0	0	0	0	0	0	0	0	0	0	0
Sphaerobacter thermophilus	0	0	0	0	0	0	0	0	0	0	0	0	0	0	0	0	0	0	1.10596e-05	0	0	0
Leptotrichia hofstadii	0	0	0	0	0	0	0	0	0	1.10602e-05	0	0	0	0	0	0	0	0	0	0	0	0
Thermaerobacter marianensis	0	0	0	0	0	0	0	0	0	0	0	0	0	0	0	0	0	0	1.11295e-05	0	0	0
Ralstonia pickettii	0	0	0	0	0	0	0	0	0	0	0	0	0	0	0	0	1.12447e-05	0	0	0	0	0
Caulobacter vibrioides	0	0	0	0	0	0	0	0	0	0	0	0	0	0	0	0	1.13135e-05	0	0	0	0	0
Mycobacterium gilvum	0	0	0	0	0	0	0	0	0	0	0	0	0	0	0	0	0	1.14686e-05	0	0	0	0
Actinomyces urogenitalis	0	0	0	0	0	0	0	0	0	0	0	0	0	0	0	0	0	1.14792e-05	0	0	0	0
Clostridium cellulolyticum	0	0	0	0	0	0	0	1.15536e-05	0	0	0	0	0	0	0	0	0	0	0	0	0	0
Prevotella buccae	0	0	0	0	1.1784e-05	0	0	0	0	0	0	0	0	0	0	0	0	0	0	0	0	0
Ruminococcus champanellensis	0	0	0	0	0	0	0	0	0	0	0	0	0	0	0	0	1.19362e-05	0	0	0	0	0
Victivallis vadensis	0	0	0	0	0	0	0	0	0	0	0	0	0	0	0	0	0	1.2093e-05	0	0	0	0
Staphylococcus aureus	0	0	0	0	0	0	0	0	0	0	0	0	0	0	0	0	0	1.2148e-05	0	0	0	0
Eubacterium yurii	0	0	0	0	0	0	0	0	0	0	0	0	0	0	0	0	0	1.22179e-05	0	0	0	0
Lactobacillus acidophilus	0	0	0	0	1.22723e-05	0	0	0	0	0	0	0	0	0	0	0	0	0	0	0	0	0
Haemophilus aegyptius	0	0	0	0	0	0	0	0	0	0	0	0	0	0	0	0	0	0	0	0	0	1.23401e-05
Lactobacillus casei	0	1.24579e-05	0	0	0	0	0	0	0	0	0	0	0	0	0	0	0	0	0	0	0	0
Desulfovibrio sp. 3_1_syn3	0	0	0	0	0	0	0	0	0	0	0	0	1.2778e-05	0	0	0	0	0	0	0	0	0
Lactobacillus coryniformis	0	0	0	0	0	0	0	0	0	0	0	0	0	0	0	0	0	0	0	1.29175e-05	0	0
Bacteroides helcogenes	0	0	0	0	0	0	0	0	0	0	0	0	1.30815e-05	0	0	0	0	0	0	0	0	0
Neisseria subflava	3.26105e-06	0	0	0	0	0	0	0	0	9.85439e-06	0	0	0	0	0	0	0	0	0	0	0	0
Campylobacter gracilis	0	0	0	0	0	0	0	0	0	0	0	0	1.36811e-05	0	0	0	0	0	0	0	0	0
Neisseria elongata	0	0	0	0	0	0	1.4014e-05	0	0	0	0	0	0	0	0	0	0	0	0	0	0	0
Corynebacterium matruchotii	0	0	0	0	0	0	0	0	0	0	0	0	0	0	0	1.46354e-05	0	0	0	0	0	0
Streptococcus agalactiae	0	1.48137e-05	0	0	0	0	0	0	0	0	0	0	0	0	0	0	0	0	0	0	0	0
Anaerococcus hydrogenalis	0	0	0	0	0	0	0	0	0	0	0	0	0	0	0	0	0	0	0	0	0	1.49493e-05
Pseudomonas putida	0	1.50856e-05	0	0	0	0	0	0	0	0	0	0	0	0	0	0	0	0	0	0	0	0
Corynebacterium glucuronolyticum	0	0	0	0	0	0	0	0	0	0	0	0	0	0	0	1.52072e-05	0	0	0	0	0	0
Prevotella sp. oral taxon 472	0	0	0	0	0	0	0	0	0	0	0	0	0	0	0	1.59179e-05	0	0	0	0	0	0
Dickeya zeae	0	0	0	0	0	0	0	0	0	0	0	0	0	0	0	1.59698e-05	0	0	0	0	0	0
Eubacterium cylindroides	0	0	0	1.59891e-05	0	0	0	0	0	0	0	0	0	0	0	0	0	0	0	0	0	0
Clostridium sp. SY8519	0	0	0	0	0	0	0	0	0	0	0	0	0	0	0	1.61242e-05	0	0	0	0	0	0
Neisseria cinerea	0	0	0	0	0	0	0	0	0	0	0	0	0	0	0	1.61648e-05	0	0	0	0	0	0
Marvinbryantia formatexigens	0	0	0	0	0	0	0	0	0	0	0	0	0	1.61897e-05	0	0	0	0	0	0	0	0
Lactobacillus iners	0	1.62522e-05	0	0	0	0	0	0	0	0	0	0	0	0	0	0	0	0	0	0	0	0
Butyrivibrio fibrisolvens	0	1.68428e-05	0	0	0	0	0	0	0	0	0	0	0	0	0	0	0	0	0	0	0	0
Bacteroides sp. 2_1_22	7.2996e-06	7.5716e-06	0	0	0	0	0	0	0	0	0	0	0	0	0	0	0	0	2.24279e-06	0	0	0
Escherichia sp. 3_2_53FAA	0	0	0	0	0	0	0	0	0	0	0	0	0	0	0	1.84165e-05	0	0	0	0	0	0
Lactobacillus helveticus	0	0	0	0	0	0	0	0	0	0	0	7.13493e-06	0	0	0	0	0	0	0	1.27089e-05	0	0
Micrococcus luteus	0	0	0	0	0	0	0	0	0	0	0	0	0	0	2.08748e-05	0	0	0	0	0	0	0
Selenomonas noxia	0	0	0	0	0	0	0	0	0	0	0	0	0	0	2.09227e-05	0	0	0	0	0	0	0
Erwinia amylovora	0	0	0	0	0	0	0	0	0	0	0	0	0	0	0	2.09624e-05	0	0	0	0	0	0
Cardiobacterium hominis	0	0	0	0	0	0	0	1.09254e-05	0	1.01213e-05	0	0	0	0	0	0	0	0	0	0	0	0
Microbacterium testaceum	0	0	0	0	0	0	0	0	0	2.10707e-05	0	0	0	0	0	0	0	0	0	0	0	0
Enterobacter sp. 638	0	0	0	2.14431e-05	0	0	0	0	0	0	0	0	0	0	0	0	0	0	0	0	0	0
Sorangium cellulosum	0	0	0	0	0	0	0	0	0	0	0	0	0	0	9.76768e-06	0	0	0	0	0	0	1.19517e-05
Parvimonas sp. oral taxon 393	0	0	0	0	0	1.14242e-05	0	0	1.0675e-05	0	0	0	0	0	0	0	0	0	0	0	0	0
Enterobacter lignolyticus	0	0	0	9.956e-06	0	0	0	0	0	0	0	0	0	0	0	0	0	0	0	0	0	1.22366e-05
Salmonella bongori	0	0	0	1.23303e-05	0	0	0	0	0	1.00762e-05	0	0	0	0	0	0	0	0	0	0	0	0
Oribacterium sp. oral taxon 078	0	0	0	0	0	0	0	0	0	0	0	0	0	0	0	0	1.16496e-05	0	1.14427e-05	0	0	0
Actinomyces sp. oral taxon 848	0	0	0	0	1.17009e-05	0	0	0	0	0	0	0	0	0	0	0	0	0	0	1.20789e-05	0	0
Granulicatella elegans	0	0	0	0	0	0	0	0	0	1.05668e-05	0	0	1.34931e-05	0	0	0	0	0	0	0	0	0
Mobiluncus curtisii	0	0	0	0	0	9.9535e-06	0	0	0	1.89317e-05	0	0	0	0	0	0	0	0	0	0	0	0
Oribacterium sp. oral taxon 108	0	0	0	0	0	0	0	0	0	0	0	0	0	0	0	0	0	0	0	0	2.93397e-05	0
Prevotella multiformis	2.02585e-05	0	0	0	0	0	0	0	0	0	0	0	0	0	9.98337e-06	0	0	0	0	0	0	0
Serratia proteamaculans	0	0	0	0	0	0	0	0	0	0	0	0	0	0	0	3.14069e-05	0	0	0	0	0	0
Lactobacillus jensenii	0	0	0	0	0	0	0	0	0	0	0	0	0	0	3.2355e-05	0	0	0	0	0	0	0
Vibrio cholerae	0	0	0	0	0	6.204e-06	0	0	0	0	0	2.67498e-05	0	0	0	0	0	0	0	0	0	0
Prevotella bergensis	0	0	0	0	0	2.07916e-05	0	0	0	0	0	0	0	0	0	0	0	0	0	0	0	1.22905e-05
Bacteroides salanitronis	2.06397e-05	0	0	0	0	0	0	0	0	0	0	0	0	0	0	0	0	0	0	0	0	1.24454e-05
Staphylococcus epidermidis	0	0	0	0	0	0	0	0	0	0	0	0	0	0	0	3.32348e-05	0	0	0	0	0	0
Streptococcus sp. oral taxon 056	0	0	0	0	0	0	0	0	0	0	0	2.14582e-05	0	0	0	0	0	0	0	0	0	1.22156e-05
Actinomyces sp. oral taxon 170	0	1.42358e-05	0	8.80637e-06	0	0	1.29664e-05	0	0	0	0	0	0	0	0	0	0	0	0	0	0	0
Shigella sonnei	0	0	0	0	0	0	1.75746e-05	0	0	0	0	0	1.90993e-05	0	0	0	0	0	0	0	0	0
Clostridium sp. D5	0	0	0	0	0	1.08683e-05	0	0	0	0	0	0	0	0	0	0	0	0	0	2.60782e-05	0	0
Enhydrobacter aerosaccus	0	0	0	0	0	0	0	0	0	0	0	0	0	0	0	0	0	1.14728e-05	0	1.21442e-05	1.38245e-05	0
Enterobacter cancerogenus	0	4.61943e-06	0	0	0	0	0	0	2.0691e-05	0	0	0	0	0	0	0	0	0	0	0	0	1.24511e-05
Dinoroseobacter shibae	0	0	0	0	0	0	0	0	0	2.37035e-05	0	0	0	0	0	1.49001e-05	0	0	0	0	0	0
Acidaminococcus fermentans	0	0	0	0	0	0	2.85454e-05	0	0	0	0	1.08256e-05	0	0	0	0	0	0	0	0	0	0
Lachnoanaerobaculum saburreum	0	0	0	0	0	0	2.85511e-05	0	0	0	0	0	0	0	0	0	1.18835e-05	0	0	0	0	0
Dickeya dadantii	0	0	0	0	0	0	0	0	0	0	0	0	0	0	0	4.26431e-05	0	0	0	0	0	0
Dialister micraerophilus	0	0	0	9.5254e-06	0	0	0	0	0	0	0	0	0	0	0	0	0	0	2.29985e-05	0	0	1.26541e-05
Peptostreptococcus stomatis	0	0	0	0	0	0	0	0	0	0	0	0	0	0	0	0	0	0	4.54576e-05	0	0	0
Streptococcus downei	0	0	0	0	0	0	0	3.2912e-05	0	0	0	0	0	0	0	0	0	0	0	0	1.39783e-05	0
Slackia exigua	0	0	0	0	1.12844e-05	0	1.27229e-05	0	0	0	0	9.6501e-06	0	0	0	0	0	0	0	0	1.32606e-05	0
Clostridium sp. 7_2_43FAA	0	0	0	0	0	0	1.43476e-05	0	0	0	0	3.26472e-05	0	0	0	0	0	0	0	0	0	0
Lactobacillus rhamnosus	0	0	0	0	0	0	0	0	0	0	0	0	0	0	0	0	4.71633e-05	0	0	0	0	0
Anaerofustis stercorihominis	0	0	0	0	0	0	0	0	0	0	1.21605e-05	0	0	0	0	0	3.61217e-05	0	0	0	0	0
Corynebacterium pseudogenitalium	0	0	0	0	0	0	0	0	0	0	0	0	0	0	0	4.92828e-05	0	0	0	0	0	0
Fusobacterium periodonticum	4.19816e-05	0	0	0	0	0	0	0	0	0	0	0	0	0	1.03329e-05	0	0	0	0	0	0	0
Aggregatibacter aphrophilus	1.02571e-05	0	0	0	0	0	0	0	0	0	0	5.10351e-05	0	0	0	0	0	0	0	0	0	0
Blautia hydrogenotrophica	0	0	0	0	0	0	0	0	0	0	0	0	1.40122e-05	4.99152e-05	0	0	0	0	0	0	0	0
Corynebacterium tuberculostearicum	0	2.80875e-05	0	0	0	0	0	0	0	0	0	0	0	0	0	2.5077e-05	0	1.10643e-05	0	0	0	0
Anaerostipes caccae	0	0	0	0	0	0	0	0	0	0	5.76864e-06	0	0	4.74034e-05	0	0	1.14235e-05	0	0	0	0	0
Parvimonas sp. oral taxon 110	0	0	0	0	0	1.4733e-05	0	0	0	0	0	0	0	0	0	0	0	1.66985e-05	1.57849e-05	0	0	1.74182e-05
Lactobacillus plantarum	0	0	0	0	0	0	0	0	1.93104e-05	0	0	0	0	0	0	0	1.13008e-05	0	0	0	0	3.66759e-05
Collinsella stercoris	0	0	0	0	0	0	6.36167e-05	0	0	0	0	0	0	0	9.35643e-06	0	0	0	0	0	0	0
Mycoplasma hominis	0	0	0	1.00568e-05	0	0	0	0	0	0	0	0	0	0	0	0	0	1.28081e-05	0	5.42305e-05	0	0
Rhodobacterales bacterium HTCC2255	0	0	0	0	0	0	0	0	0	0	0	0	0	0	0	0	7.73036e-05	0	0	0	0	0
Streptococcus infantarius	0	0	0	0	0	0	0	5.97904e-05	0	0	0	0	0	0	5.45226e-07	0	0	0	2.56997e-05	0	0	0
Lactobacillus ruminis	0	0	8.91894e-05	0	0	0	0	0	0	0	0	0	0	0	0	0	0	0	0	0	0	0
Lactobacillus brevis	0	0	0	0	0	0	0	0	1.0768e-05	0	0	0	0	0	0	0	0	0	0	0	7.86908e-05	0
Aggregatibacter segnis	8.13207e-05	0	1.07135e-05	0	0	0	0	0	0	0	0	0	0	0	0	0	0	0	0	0	0	0
Citrobacter youngae	0	0	0	4.02437e-05	3.21105e-05	0	0	1.08988e-05	9.97963e-06	0	0	0	0	0	0	0	0	0	0	0	0	0
Peptoniphilus lacrimalis	0	1.58287e-05	0	4.55287e-06	0	0	0	0	0	0	0	0	0	0	0	0	0	1.24706e-05	3.53649e-05	1.32003e-05	0	1.3008e-05
Actinomyces sp. oral taxon 175	0	1.4228e-05	0	0	0	5.08753e-05	6.48793e-06	0	0	0	0	0	0	0	1.91118e-05	0	0	0	5.30482e-06	0	0	0
Pseudoramibacter alactolyticus	0	0	0	0	0.000102029	0	0	0	0	0	0	0	0	0	0	0	0	0	0	0	0	0
Streptococcus gallolyticus	0	0	0	0	0	0	0	0	0	0	0	0	0	0	1.62991e-05	0	0	0	8.73004e-05	0	0	0
Propionibacterium acnes	0	0	0	9.01971e-06	0	0	0	0	0	0	0	0	0	0	0	0	0	5.78424e-05	0	1.25274e-05	0	2.47261e-05
Turicibacter sanguinis	0	7.84125e-06	0	0	6.33456e-06	0	0	0	0	0	0	9.38974e-05	0	0	0	0	0	0	0	0	0	0
Oscillibacter valericigenes	0	0	0	9.6916e-06	6.39852e-06	0	0	0	0	0	0	0	0	0	1.06165e-05	1.67292e-05	5.95836e-06	2.46859e-05	0	0	2.97459e-05	1.28749e-05
Enterococcus faecalis	0	0	0	0	0	0	0	0	0	0	0	0	0	0	0	0	0	8.42841e-05	2.13641e-05	0	1.41472e-05	0
Parascardovia denticolens	0	0	0	0	0	0	0	0	0	0	0	0	0	0	0	0	0	9.93975e-05	2.08132e-05	0	0	0
Actinomyces viscosus	0	1.41918e-05	1.03825e-05	0	0	3.80378e-05	6.45495e-06	0	0	0	0	1.96089e-05	0	0	0	1.51541e-05	0	0	5.27786e-06	0	0	1.16628e-05
Lactobacillus fermentum	0	1.59406e-05	0	0	8.61752e-05	2.2161e-05	0	0	0	0	0	0	0	0	0	0	0	0	0	0	0	0
Gemella morbillorum	0	1.56731e-05	0	2.90865e-05	2.5323e-05	0	0	0	0	0	1.20019e-05	1.08278e-05	0	3.22949e-05	0	1.67359e-05	0	0	0	0	0	0
Atopobium rimae	9.49823e-06	0	1.01971e-05	0	0	0	1.26956e-05	0	0	0	2.13471e-05	2.88883e-05	0	0	0	0	0	5.49065e-05	1.03805e-05	0	0	0
Citrobacter rodentium	0	0	0	0.000122985	2.56895e-05	0	0	0	0	0	0	0	0	0	0	0	0	0	0	0	0	0
Peptoniphilus sp. oral taxon 836	0	0	0	6.02838e-06	0	1.26607e-05	3.31798e-05	0	0	1.2376e-05	0	0	0	0	0	0	0	1.43497e-05	4.06939e-05	0	0	2.99364e-05
Haemophilus haemolyticus	8.82052e-05	0	1.25218e-05	0	0	0	0	1.09484e-05	1.11173e-05	1.51901e-05	0	0	0	0	0	0	0	1.34847e-05	0	0	0	0
Gemella sanguinis	4.26355e-05	0	1.14432e-05	9.67607e-06	0	0	0	0	1.01597e-05	2.12564e-05	0	1.08061e-05	0	0	0	0	0	0	4.65958e-05	0	0	0
Peptoniphilus duerdenii	0	4.6103e-05	0	3.80263e-05	0	1.06822e-05	0	0	0	0	5.884e-05	0	0	0	0	0	0	0	0	0	0	0
Megasphaera sp. UPII 135-E	0	0	0	0	0	0	0	0	0	0	0	0	0	0	0	0	0	0	0	0.000156407	0	0
Escherichia albertii	0	0	0	0	0	0	0	2.30531e-05	0	0	0	0	0	1.84448e-05	0	1.64714e-05	0	0	0.000108055	0	0	0
Haemophilus pittmaniae	0.000155733	0	0	0	0	0	0	0	0	0	1.4885e-05	0	0	0	0	0	0	0	0	0	0	0
Atopobium parvulum	0	0	0	0	2.25405e-05	0	1.2707e-05	0	9.06149e-06	0	0	0.000106018	0	0	0	0	0	0	2.07796e-05	0	0	0
Bifidobacterium animalis	0	0	0	0	0	0	1.27105e-05	0	0	0	7.48025e-05	0	0	0	0	0	2.11613e-05	0	0	0	0	6.84072e-05
Gemella haemolysans	1.06631e-05	0	0	0	0	0	0	0	0.000111801	1.06325e-05	0	0	0	1.61216e-05	0	1.6709e-05	0	0	1.16536e-05	0	0	0
Rothia dentocariosa	2.0371e-05	1.49313e-05	1.0912e-05	0	1.20623e-05	0	0	0	9.68809e-06	0	0	4.12831e-05	0	0	2.0067e-05	0	1.13092e-05	0	2.22633e-05	1.24519e-05	1.41897e-05	0
Shigella sp. D9	0	0	0	0	0	0	3.21851e-05	0	0	0	0	0	1.59941e-05	0	0	7.5607e-05	1.43665e-05	0	0	1.69392e-05	3.9071e-05	0
Peptostreptococcus anaerobius	1.05532e-05	0	0	0	0	0	0	0	0	0	0	0	0	0	0	0	0	0.000158612	0	2.58299e-05	0	0
Oribacterium sinus	0	1.83423e-05	0	1.13467e-05	0	0	5.01204e-05	1.34534e-05	2.38276e-05	1.24632e-05	0	0	0	1.88975e-05	1.23192e-05	0	0	0	4.09807e-05	0	0	0
Turicibacter sp. HGF1	0	7.84125e-06	0	0	6.33456e-06	0	0	0	0	0	0	0.000187795	0	0	0	0	0	0	0	0	0	0
Actinomyces sp. oral taxon 448	0	0	1.05143e-05	0	0	0	0	0	0	0	1.10056e-05	5.95738e-05	0	0	9.65262e-06	7.6733e-05	0	2.26458e-05	0	1.19855e-05	0	0
Lactococcus lactis	1.02443e-05	0	0	0	3.64411e-05	0	0	0	0.000126951	0	0	1.03858e-05	0	0	0	0	0	0	0	0	0	2.47088e-05
Clostridium sp. M62/1	0	0	0	4.27446e-06	0	0	0	0	0	0	0	0	0	0	0	0	0	0	0	0	0	0.000206934
Leuconostoc citreum	0	0	0	9.43601e-06	0	4.249e-07	0	0	9.90763e-06	0	9.34452e-05	2.65281e-05	0	0	0	0	0	0	0	0	7.24035e-05	0
Bacteroides sp. D1	7.2996e-06	7.56667e-06	0	0	7.95432e-05	0	0.000129628	0	0	0	0	0	0	0	0	0	0	0	2.24279e-06	0	0	0
Eubacterium limosum	0	0	0	0	0	0	0	0	0	0	0	0	0	0	0.000233314	0	0	0	0	0	0	0
Prevotella buccalis	0	0	0	0	0	2.094e-05	0	0	0	0.00011258	2.30684e-05	0	0	0	0	1.60837e-05	0	0	0	2.51224e-05	0	3.71346e-05
Anaerostipes sp. 3_2_56FAA	0	0	0	0	1.35772e-05	0	0	0	0	0	6.66786e-06	0	0	0.000208765	0	0	1.32042e-05	0	0	0	0	0
Atopobium vaginae	0	0	0	0	0	0	0	2.0246e-05	0	0	1.05688e-05	0	0	0	0	0	0	0	1.02787e-05	0.000207178	0	0
Actinomyces sp. oral taxon 180	0	0	0	8.97491e-06	4.85518e-05	0	0	1.06412e-05	0	0	1.11099e-05	0.000160369	0	0	0	0	0	0	1.08048e-05	0	0	1.24391e-05
Lactobacillus oris	0	1.51265e-05	0	0	0	3.15449e-05	0	9.98579e-05	0	0	0	0	0	0	0	0	0	0	6.75985e-05	5.04626e-05	0	0
Finegoldia magna	0	6.10676e-05	0	0	0	3.16481e-05	0	0	0	1.03101e-05	0	0	0	0	0	0.000162035	0	0	0	0	0	0
Streptococcus peroris	0	0	0	0	0	0	0	1.0926e-05	9.64021e-06	3.02543e-05	0	0	0	0	0	0	1.12613e-05	0	0.000149039	0	4.22839e-05	1.22203e-05
Neisseria sp. oral taxon 014	2.03827e-05	0	0	0	0	0	0.000190709	0	0	2.59898e-05	0	0	0	0	0	1.63373e-05	0	0	0	0	0	1.22905e-05
Enterobacteriaceae bacterium 9_2_54FAA	0	0	0	0	0.000270123	0	0	0	0	0	0	0	0	0	0	0	0	0	0	0	0	0
Streptococcus sp. M334	1.23822e-05	0	0	0	0	0	0	2.28724e-05	3.66882e-05	1.02862e-05	0	1.04583e-05	6.5902e-06	0	1.10898e-05	0	0	1.59406e-06	0.000106178	0	5.48869e-05	0
Streptococcus sp. M143	4.10158e-05	0	0	0	0	0	0	1.32409e-05	0	2.33532e-05	0	0	0	0	0.000103771	0	0	2.6055e-06	7.67535e-05	0	1.51105e-05	0
Catonella morbi	1.05094e-05	1.54223e-05	0	0	7.47536e-05	0	0	0	0	0	0	1.06546e-05	0	1.58891e-05	0	0.000148213	0	0	0	0	0	1.2674e-05
Streptococcus equinus	0	0	0	0	0	0	2.01735e-05	0	0	0	0	0	0	0	2.76968e-06	0.000255552	0	0	5.93266e-06	6.15686e-06	0	0
Streptococcus pseudopneumoniae	3.77649e-05	0	0	0	0	1.05044e-05	0	1.19821e-05	7.71007e-05	0	0	0	0	0	0	0	0	1.58851e-06	0.000159693	0	0	0
Butyrivibrio crossotus	0	1.55235e-05	0	0.000288089	0	0	0	0	0	0	0	0	0	0	0	0	0	0	0	0	0	0
Streptococcus gordonii	0	2.66992e-05	0	0	0	0	1.35005e-05	6.99074e-05	2.88822e-05	2.58288e-05	0	3.33339e-05	0	0	0	0	5.27955e-05	0	1.54632e-05	0	4.2234e-05	0
Enterobacter aerogenes	0	4.44978e-05	0	0	0	0	0	0	2.07411e-05	0	0.000232185	0	0	0	0	0	0	0	0	0	0	1.30359e-05
Pseudomonas fluorescens	0	0	0	0	0	0.000173832	0	1.07896e-05	0	0	0	0	0	0	9.87993e-06	9.42481e-05	0	1.16997e-05	1.09555e-05	0	0	0
Parvimonas micra	2.14035e-05	0	0	0	0	3.27493e-05	1.43043e-05	0	1.02006e-05	0	0	4.33983e-05	0	0	1.05476e-05	0	1.19074e-05	0	0.000128654	0	0	3.8718e-05
Enterobacter asburiae	0	0	0	1.52278e-05	0	0	0	0	1.00511e-05	0	0	0	0	0	0	8.86945e-05	0	0	0	0	0	0.000207891
Streptococcus cristatus	2.02701e-05	0	2.17616e-05	0	0	0	1.35468e-05	9.18233e-05	9.66041e-06	1.40044e-05	0	1.07355e-05	0	0	0	1.58815e-05	4.65517e-05	0	7.03662e-05	0	1.89177e-05	0
Enterococcus faecium	0	4.8208e-05	0	0	0	0	0	8.02738e-05	0	0	0	0	0	0	0	0	1.18265e-05	0	0.000128394	0	0	9.01623e-05
Providencia rettgeri	0	0	0	0	0	0	0	0	0	0	0	0	0	0	0	0.000369816	0	0	0	0	0	0
Blautia hansenii	0	0	0	0	0	0	0.00035924	0	0	0	0	0	0	0	0	0	0	0	5.82798e-06	0	7.42902e-06	0
Streptococcus mutans	0	0	0	0	0	0	1.35999e-05	0	0	1.01446e-05	0	1.03153e-05	0	0	0	0	0	0.000341136	0	6.22119e-06	0	0
Haemophilus influenzae	0.000289918	0	1.19615e-05	0	0	2.19175e-05	0	0	0	1.53208e-05	1.15053e-05	3.11216e-05	0	0	0	0	0	0	0	0	0	0
Porphyromonas asaccharolytica	0	6.04125e-05	0	0	0	0.000220465	0	0	0	5.13114e-05	0	0	0	0	0	0	0	1.18989e-05	2.24958e-05	0	0	1.55147e-05
Porphyromonas uenonis	0	3.02063e-05	0	0.00015883	0	2.09967e-05	0	0	0	2.05246e-05	2.31308e-05	0	0	0	0	0	0	1.18989e-05	0	7.55713e-05	0	4.6544e-05
Subdoligranulum variabile	3.1324e-05	0	1.12096e-05	6.63586e-05	6.12036e-06	2.13102e-05	0	1.12429e-05	0	2.0827e-05	5.86775e-05	3.17567e-05	0	0	0	0	1.16176e-05	3.62294e-05	4.56599e-05	0	0	3.77874e-05
Citrobacter koseri	0	0	0	0.000359821	3.67687e-05	0	0	0	0	0	1.13813e-05	0	0	0	0	0	0	0	0	0	0	0
Prevotella disiens	0.000222234	0	0	0	0	0	0	6.83424e-05	0	0	0	0	0	0	0	0	0	0	0	1.29509e-05	0	0.00011486
Lactobacillus vaginalis	0	4.52919e-05	0	0	0	0.000136426	0	0	0	0	0	6.25801e-05	0	0	0	0	4.57877e-05	0	6.74613e-05	6.29517e-05	0	0
Leuconostoc lactis	0	0	0	0	0.000263354	0	0	0	0.000100829	0	0	0	0	0	0	0	0	0	0	0	4.42108e-05	1.27572e-05
Clostridium butyricum	0	0	0	0	0	0	0	0	0	0	0	0	0	0.000421952	0	0	0	0	0	0	0	0
Lachnospiraceae bacterium 6_1_63FAA	0	0	0	0	2.52875e-05	0	0.00041056	0	0	0	0	0	0	0	0	0	0	0	5.82798e-06	0	7.42902e-06	0
Clostridium perfringens	5.42281e-05	0	0	0	0	0	0	0	1.06919e-05	0.000293365	0	2.31476e-05	6.98513e-05	0	0	0	0	0	0	0	0	1.29329e-05
Clostridium saccharolyticum	0	0	0	6.64248e-06	1.26437e-05	0	0	1.41935e-05	0	0	0	0	0	0	1.05117e-05	0	0	0	4.32354e-05	0	0	0.000378158
Salmonella enterica	0	0	0	0.000307116	0	0	0	0	3.28405e-05	0	1.1374e-05	0	0	0	0	3.16213e-05	0	0	1.1088e-05	0	0	8.49784e-05
Anaerococcus vaginalis	2.12369e-05	1.55824e-05	0	0	0	0	2.83859e-05	0	0	0	0	0	0	0	0	4.9917e-05	0	0	1.16048e-05	0	0	0.000358044
Leuconostoc mesenteroides	0	0	0	0	0	8.37659e-07	0	1.10941e-05	0.000422407	0	0	0	0	0	0	0	0	1.19291e-05	0	0	0	4.96152e-05
Lactococcus garvieae	0	0	0	0	0	0	0	0	0.000452305	0	0	0	0	0	0	0	0	4.77063e-05	0	0	0	0
Peptoniphilus harei	0	3.04537e-05	0	0	0	0	0	1.11683e-05	0	0	1.16601e-05	0	0	0	0	0	0	1.19963e-05	2.268e-05	2.53968e-05	0	0.000387915
Klebsiella sp. 1_1_55	0	0	3.61099e-05	9.15696e-06	0.000133066	0	0	0	3.80667e-05	0	0	0.00016208	0	0	0	0	0	0	0	0	0	0.000127073
Streptococcus constellatus	3.02929e-05	0	0	1.02272e-05	4.00675e-05	0	3.01168e-05	1.2126e-05	1.07383e-05	0	0	2.50996e-05	0	0	0	0	6.26757e-05	1.3025e-05	0.000150646	0	9.41691e-05	5.43457e-05
Solobacterium moorei	0	4.72754e-05	0	9.74833e-06	3.81915e-05	0	0.000114827	0	2.04711e-05	0	6.03363e-05	0.000119755	1.36728e-05	1.62355e-05	1.05838e-05	1.68271e-05	1.19482e-05	2.48304e-05	0	6.57087e-05	0	0
Enterococcus casseliflavus	0	0	0	0.000564978	0	0	0	0	9.80989e-06	0	0	0	0	0	0	0	0	0	0	0	0	0
Streptococcus sp. oral taxon 071	2.317e-05	0	0	0	0	0	5.474e-05	9.28983e-05	9.75893e-06	4.84072e-05	0	3.89135e-05	0	3.09589e-05	3.98303e-05	3.2087e-05	0	0	0.00016065	0	0	4.78545e-05
Gardnerella vaginalis	0	0	0	0	0	0	0	0.000227164	0	0	0	0	0	0	0	0	0	0.000143269	2.10328e-05	0.000211587	0	0
Streptococcus pneumoniae	3.45475e-05	0	1.109e-05	0	0	0	1.03613e-05	6.98505e-05	4.46925e-05	9.54563e-05	0	0	0	0	4.53161e-05	3.43911e-05	0	3.15683e-06	0.000116274	0	0.000122746	2.93106e-05
Streptococcus pasteurianus	0	0	0	0	0	0	2.05149e-05	0	0	0	0	0	0	0	2.42334e-07	0.000620463	0	0	5.15324e-06	6.26106e-06	0	0
Prevotella bivia	0.000101875	1.49499e-05	0	5.54887e-05	0	0	0	0.000186408	0	0	4.57922e-05	0	0	0	0	0	0	1.17781e-05	3.34013e-05	0.000236881	0	0
Pyramidobacter piscolens	0	0	0	0	0	0	0	0	0	0	0	0	2.70508e-05	0	0	0	0	0	0.000638518	0	0	3.8432e-05
Streptococcus sp. C300	0	0	0	0	0	0	1.39754e-05	1.44277e-05	4.35465e-05	3.19433e-05	0	0	0	4.74239e-05	9.31439e-05	0	0	2.72354e-06	7.89444e-05	0	0	0.000392399
Erysipelotrichaceae bacterium 5_2_54FAA	0	0	0	0	0	0	0	0	0	0	0.000701316	0	0	0	1.06052e-05	0	0	0	0	0	0	1.29765e-05
Streptococcus sanguinis	0	4.93355e-06	1.08539e-05	0	3.59019e-05	0	0.000121436	6.15744e-05	2.88768e-05	3.2911e-05	0	8.55811e-05	3.8618e-05	0	0	0	8.99153e-05	0	0.000140028	0	7.65042e-05	1.23088e-05
Granulicatella adiacens	3.16846e-05	0	0	0	0	0	0	2.27356e-05	5.03346e-05	7.37182e-05	0	1.07074e-05	0	1.5968e-05	0	0	0	2.44213e-05	0.000461704	0	1.47135e-05	3.82108e-05
Fusobacterium ulcerans	0	0	0	0	0	0	0	0	6.03536e-05	0	0	0	0	0	0	0	0.000565466	0	0	0.00012915	0	0
Eubacterium dolichum	0	0.000172127	0	0	0	0	0	0	0	0	0	0	0	0	0	0	0	0	0	0	0.000623913	0
Lactobacillus gasseri	0	0	0	0	0	8.39543e-05	0	0	0	9.2574e-05	0	1.043e-05	0	0	0	0	0.000277446	0	0.000168653	0.000163766	0	0
Pediococcus pentosaceus	0	0	0	0	0	0	0	0	0	0	0	1.05545e-05	0	0	0	0	0.000787681	0	0	0	1.45034e-05	0
Citrobacter sp. 30_2	3.0288e-05	0	8.64538e-05	0.000335941	0.000231173	0	0	0	2.5629e-05	0	0	4.08953e-05	0	0	1.98584e-05	0	0	0	1.10105e-05	0	0	3.77651e-05
Lactobacillus sanfranciscensis	0	0.000198374	1.11636e-05	0	1.23274e-05	0	0	0	0	0	0.00053752	5.27106e-05	0	0	0	0	1.157e-05	0	0	0	0	0
Campylobacter hominis	0	0	0	4.93794e-05	0	0.000388402	0	1.17095e-05	0	0.000303735	0	0	0	0	0	0	0	3.77329e-05	0	0	0	3.93592e-05
Klebsiella variicola	1.00813e-05	0	3.6075e-05	0	0.000232094	0	0	0	1.27471e-05	0	0	0.000295012	0	0	0	5.23011e-05	0	0	0	0	0	0.000212975
Streptococcus sp. 2_1_36FAA	1.0272e-05	1.30451e-05	1.10279e-05	9.32489e-06	5.68237e-05	0	1.37299e-05	0.000111197	0	8.06177e-05	0	0.000158953	0	0	8.31811e-05	0	7.84346e-05	2.37518e-05	8.60486e-05	0	8.45264e-05	3.71633e-05
Lachnospiraceae bacterium 1_1_57FAA	0	0	5.90441e-06	0	0	0	0	0	0	0.000124188	0.000680868	0	0	4.24108e-06	0	0	3.01618e-05	0	2.233e-05	0	0	0
Paraprevotella xylaniphila	0.000174573	0	0.000167227	0	0	4.24421e-05	6.87092e-06	2.3601e-05	0	0.000114788	1.15498e-05	0.000353463	0	0	0	0	0	0	0	0	0	0
Fusobacterium nucleatum	3.15823e-05	9.35334e-05	0	0	0	1.0734e-05	0	0	0	4.22023e-05	1.18402e-05	3.21054e-05	0	0	0.000280374	1.66301e-05	0	0	0.000253662	0	0	0.000242468
Streptococcus sp. C150	0	0	0	0	0	0	0	0.00059267	0	2.06495e-05	0	2.10674e-05	0	0	0	0	5.49181e-05	3.98204e-05	0.000153055	1.24603e-05	0.000114721	2.76113e-05
Streptococcus australis	4.52417e-05	0	0	2.72898e-05	0.00021048	0	3.26658e-06	0.000122005	9.55125e-06	5.1188e-05	2.25407e-05	1.0297e-05	0	0	4.9381e-05	0	2.68609e-05	0	0.000360389	0	0.0001377	0
Erysipelotrichaceae bacterium 3_1_53	2.17091e-05	0	0	0	0	0	0	0	0	0	0.000280548	0	0	0	0	0	0	0	0	0.000735799	0	5.23612e-05
Prevotella timonensis	0	0.000134549	0	0.000175714	0	1.03918e-05	0	0	0	0	0	0	0	0	0	0.000686437	0	0	2.22675e-05	8.72719e-05	0	0
Lachnospiraceae bacterium 2_1_46FAA	0	3.13021e-05	0	0	0	0	0	0	0	0	0	0.00107045	0	1.61248e-05	0	0	0	0	0	0	0	0
Bifidobacterium sp. 12_1_47BFAA	0	0	1.04995e-06	0	0	0	0.00112778	0	0	0	0	2.065e-05	0	0	0	0	0	0	0	0	4.45607e-06	0
Clostridium methylpentosum	0	0	0	0	0	0	1.43795e-05	0	0	0	0	0	0	0.000243975	6.36183e-05	0	0	1.24378e-05	1.17573e-05	1.31656e-05	0	0.000817353
Lachnospiraceae bacterium 4_1_37FAA	0	0	0	0	2.95376e-05	0	0	5.74664e-06	0	0	0	0.000661938	0	0.000485428	0	0	3.56433e-05	0	0	0	0	0
Shigella dysenteriae	6.64546e-05	0.000269553	0	0	0	0	0.000272089	3.60225e-05	0	0.000168558	0.000216328	3.32382e-05	0	0	3.24624e-05	0.000111493	2.0965e-05	0	0	0	0	1.67745e-05
Clostridium scindens	5.23523e-06	0.000154528	0	9.50504e-06	0	0	0	0	0	1.04403e-05	0.000185702	0	0	0	2.41121e-05	0	0.000358408	3.63166e-05	1.71646e-05	0	0.000516816	6.5553e-05
Bifidobacterium angulatum	0	0.000284971	0.000184969	0	0	0.000488079	1.34362e-05	0	0	0	0	3.88563e-05	1.20614e-05	0	0.000404393	0	0	0	0	0	0	0
Enterobacter hormaechei	0	4.65586e-06	0	0	9.01644e-05	0	6.46832e-05	0	0.000793938	0	0	0	0	0	0	0	0	0	1.11242e-05	1.832e-05	0	0.000463046
Actinomyces odontolyticus	2.97257e-05	0	2.12754e-05	8.99496e-06	0.0002923	9.1269e-05	1.33235e-05	4.28517e-05	1.89174e-05	1.9849e-05	2.23027e-05	9.05997e-05	0	0	5.8683e-05	1.55732e-05	9.94551e-05	9.19548e-05	7.58678e-05	3.64147e-05	1.38039e-05	0.000562323
Clostridium spiroforme	0	0	0	3.86346e-05	0.000403628	0	0	0	0	0	3.58688e-05	0	0	3.21722e-05	4.19457e-05	5.00169e-05	0	7.38059e-05	2.3256e-05	5.20834e-05	1.48224e-05	0.000885351
Cryptobacterium curtum	0	0	0	0	0.00167664	0	0	0	0	0	0	0	0	0	0	0	0	0	0	2.29246e-05	0	0
Shigella boydii	6.40772e-05	0.00106645	0	0	0	0	0.000154955	0	0	2.87525e-05	0	0	1.86531e-05	0	0	0.000168382	0	0	0.000114151	0	0.000233244	0
Veillonella sp. oral taxon 158	0.000685951	0.000102782	0	0	8.75718e-05	4.33472e-05	0	0	0	4.23263e-05	3.57758e-05	0.000792312	1.35119e-05	0	0	0	0	5.53083e-05	0	0	0	0
Lachnospiraceae bacterium 5_1_57FAA	5.35537e-06	0	0	9.72317e-06	0	0	0	0	0	1.06799e-05	0.000757669	0	0	0	4.90913e-05	0.000100134	0.000324814	0.000111029	1.75585e-05	0	0.000263661	0.000267643
Klebsiella oxytoca	1.00832e-05	0	0	5.48864e-05	0.000191507	0.000264954	0	0	0.00027771	0	0	0	0	0	0	0	0	0	3.31089e-05	0	0	0.00121531
Oxalobacter formigenes	0	0	7.78109e-05	0.000892933	0	0	0	0	0	0.000258105	0	0	0	0	0	0	0	0	0	0	0	0.000861576
Streptococcus oralis	8.60523e-05	0	0	9.30155e-06	3.13499e-05	0	1.36955e-05	9.94425e-05	3.28535e-05	0.000206174	1.15331e-05	2.10131e-05	0	0	0.000463237	0	0	1.30603e-05	0.000474328	0	0	0.000639519
Sutterella wadsworthensis	0	0	0	0	4.87195e-05	0	0	0.000818315	0	0	0	0.000249982	0	0	0	0	1.14315e-05	0	3.3685e-05	0	0	0.000991213
Lactobacillus salivarius	0	0.000473332	4.51808e-05	0	0	0.00101948	0	8.99133e-05	0	0.000104356	0	0	0	0	0	0	0	6.05813e-05	0.000434867	1.27232e-05	0	0
Veillonella dispar	0.000176655	1.70734e-05	3.94915e-05	0	0.000800456	4.37888e-05	0	2.26457e-05	1.00271e-05	6.29371e-05	0	0.00059759	0	0	0	0	0	0.000187218	0.000295762	0	0	1.26866e-05
Fusobacterium varium	0	0	0	0	0	0	0	0	1.99831e-05	0	0	0	0	0	0	0	0.00236584	0	0	0	0	0
Olsenella uli	0	0	0	0	0.00228868	0	2.5423e-05	0	0	0	0	0	0	0	3.74925e-05	0	1.05815e-05	0	1.03935e-05	0	0	4.58757e-05
Lactobacillus johnsonii	0	0	0	0	0.00230808	0	0	0	0	0	0	0	0	0	0	0	0	0	0.000181181	0	0	0
Bacteroides fluxus	4.27112e-05	0	5.59987e-05	2.87682e-05	8.70228e-05	6.50944e-05	0.000183911	6.85477e-05	1.00208e-05	2.09266e-05	0.00102159	3.13325e-05	2.65014e-05	0.000370362	5.24261e-05	0	0.000314938	0	7.04332e-05	0	7.36636e-05	0
Escherichia fergusonii	0	2.35378e-05	0	0	0	0	0.000944496	8.52735e-05	0	3.27725e-05	0	1.28706e-05	0.000343658	0	0	0.00047308	0.000239068	0	0.000252519	0	0.000275209	1.52128e-05
Shigella flexneri	3.38684e-05	4.87595e-05	0	2.14797e-05	0	0	0.000549254	0.000362556	0	0.000106279	6.46403e-05	3.22268e-05	0.000131467	0	0.000225492	0.00036926	0.00010564	0	0.000535369	1.86725e-05	0.000111472	0
Haemophilus parainfluenzae	0.00203004	2.94099e-05	6.46982e-05	9.0966e-06	0	9.2245e-05	0	1.07855e-05	4.80243e-05	8.0074e-05	7.89025e-05	0.000142404	1.28483e-05	1.515e-05	0	1.57021e-05	0	0.000244305	0	0	1.39598e-05	0
Lactobacillus crispatus	0	0.000121905	0	0	0	0	0	0	0	0	0	1.0538e-05	0	0	0	0	0.00198787	0	1.13526e-05	0.000800907	0	0
Pseudoflavonifractor capillosus	0	1.55637e-05	3.41585e-05	1.92582e-05	0.000465207	1.08185e-05	0.000528892	2.28331e-05	0	9.16517e-05	0.000163447	3.22568e-05	5.0639e-05	0.000192418	8.36239e-05	0.000919947	3.54017e-05	1.22618e-05	1.15909e-05	0.000274318	0.000147751	0.000102354
Eubacterium hallii	0.000492776	0.00110227	2.30015e-05	7.77982e-05	0	0	1.43187e-05	0.000103773	0.000194006	0.00012818	0.000156495	0.000184628	6.8199e-05	0	0	0	2.38387e-05	0.000483022	0.000105368	0.0002622	2.98477e-05	1.2919e-05
Eggerthella sp. 1_3_56FAA	0	0.000456272	0	0	0	9.62516e-06	0.000396437	0	0	0	0.000543568	0	0	0.000336138	4.25622e-05	0	4.98229e-05	0.000155789	4.51236e-06	0.000586651	0.000806271	7.69888e-05
Streptococcus mitis	0.00032122	7.9941e-05	0	2.80605e-05	7.13379e-05	0	0	0.000364638	0.000447696	0.00039286	3.48618e-05	1.30566e-05	6.5268e-06	1.55543e-05	0.000134093	0.000135471	0.000101709	1.09796e-05	0.00131813	2.51467e-05	0.00035325	0.000151658
Ruminococcus sp. SR1/5	0.000241441	0.00102919	3.70296e-05	0.000166994	0	7.0367e-05	6.14701e-05	3.71247e-05	7.67113e-05	3.43924e-05	0.000193798	0.000151528	1.46389e-05	1.73826e-05	5.6658e-05	0	1.27925e-05	0.000864006	7.5391e-05	1.40703e-05	3.2034e-05	0.000873515
Holdemania filiformis	3.26904e-05	6.39633e-05	1.16986e-05	0.000425359	0	0	0	4.69146e-05	2.07729e-05	0.000184713	0.00110207	1.10473e-05	0	0	0.000375895	0	0	0	8.33629e-05	9.33486e-05	0.00103228	0.00063078
Lachnospiraceae bacterium 9_1_43BFAA	0	1.56699e-05	0	0	5.90751e-05	0	2.85454e-05	5.74664e-06	0	0	0	0.00254244	0	0.00154875	0	0	2.37622e-05	0	0	0	0	0
Desulfovibrio desulfuricans	0	0	0	0	0	0	0	3.6598e-06	0	0	0	0	0	0	0.00428485	0	0	0	0	0	0	0
Eggerthella sp. HGA1	0	9.15891e-05	0	0	0.000254287	0	0.000417236	0	0	2.82063e-05	0.000921475	2.2331e-05	0	0.00129874	0.000109165	0	9.62208e-05	0.000356897	0.000123661	0.000333213	0.000200709	0.000290431
Weissella cibaria	1.04291e-05	4.59133e-05	0	9.46745e-06	0	0	0	0	6.95845e-05	2.07981e-05	0	0	0	0	0	0	6.96239e-05	4.82299e-05	0	0	0.00430057	6.28858e-05
Clostridiales bacterium 1_7_47FAA	2.10771e-05	7.73254e-05	0	1.91337e-05	1.25141e-05	0	0.000366487	1.1343e-05	0	1.05082e-05	0.000994777	0	0	0.000254931	3.11602e-05	3.30276e-05	0.00164161	0.000109656	1.15175e-05	0.000400003	0.000220222	0.000432112
Eggerthella lenta	0	0.000239893	0	0	0.000247992	9.5776e-06	0.000884907	0	0	0	0.000493441	5.39821e-05	0	0.0005729	0.000367574	0.000220967	5.31082e-05	0.000130028	5.77294e-06	0.000451661	0.000475533	0.000903412
Veillonella sp. 3_1_44	3.50199e-05	0.000151219	3.58899e-05	0	0.000765016	8.41433e-05	0	0	0	0.000130747	7.87067e-05	0.00380981	6.75597e-06	0	0	8.31453e-06	0	0.000162765	0	0	0	0.000641357
Clostridium bartlettii	0.000613991	0.000534503	1.11724e-05	0.000141706	1.23371e-05	0.000106154	1.39098e-05	0	0	0	7.01661e-05	8.4403e-05	3.97509e-05	0	7.17971e-05	0.000146764	3.4737e-05	0.000204536	0	0.00183393	0.00194269	0.000514554
Streptococcus anginosus	1.33416e-05	0	3.27694e-05	0	4.82513e-05	1.03789e-05	5.4405e-05	6.57147e-05	9.69921e-06	3.04395e-05	0	0.000473524	0	0	0.000290839	1.59443e-05	9.05685e-05	0.0002941	0.00435534	6.22631e-05	0.000184281	0.000490863
Streptococcus infantis	0.000113277	4.56959e-05	0	4.00877e-05	0.00012014	0	1.92013e-05	0.000556207	0.000120216	0.00024646	0	6.79538e-05	0	0	2.62237e-05	0	0.000354569	3.67394e-05	0.00457862	0	0.000106705	0.000204407
Enterobacter cloacae	3.16033e-05	6.31636e-06	0	0.000181689	0.000165208	0	0.000108566	0	0.00231322	1.13431e-05	0	0	0	0	0	0	0	0	6.22966e-05	2.12623e-05	0	0.00376326
Veillonella atypica	0.000762383	9.36049e-05	1.71571e-05	0	3.78701e-05	0.000420696	0	9.18651e-05	7.11149e-05	0.000254903	0	0.00475315	0	0	0	0	0	0.000327703	8.38314e-05	0	0	0
Lactobacillus reuteri	0	0	0	0	0.00314216	0	0	0	0	0	0	2.0692e-05	0	0	0	0	0.00404184	0	2.23145e-05	0	0	1.22851e-05
Clostridium difficile	0	0	0	0	0.000215254	0	0	0	0	0	0	0	0	0	0	0.00690399	0	3.70136e-05	0	0	0	0.000102333
Bifidobacterium catenulatum	0	0.000129075	4.45209e-05	0.000165156	0	0.000232377	0.000477505	1.06691e-05	1.14156e-05	0	0	0.000224931	0	0	0.00256	0.000136035	4.33776e-05	0.0010237	0.000230322	0.00230625	3.33483e-05	0
Streptococcus vestibularis	9.26623e-05	0	9.20544e-06	2.10198e-05	0	0	0.000234234	0.00406393	1.0888e-05	4.94577e-05	4.65323e-05	0.000259218	0	0	2.17348e-05	0	0.000228909	9.28525e-05	0.0015973	1.25481e-05	0.000437616	0.000509389
Rothia mucilaginosa	0.000459245	0	0	0	0.00121001	0.000145769	2.73069e-05	0.00101068	0.000301612	0.000254373	0	3.10589e-05	5.19908e-05	0	2.0118e-05	0.000159955	0.000363484	9.44275e-05	0.00235387	6.24722e-05	0.000682623	0.000541571
Clostridium sp. SS2/1	6.53612e-05	0.00704711	3.8066e-06	1.40405e-05	4.82276e-05	5.46534e-06	0	4.10609e-05	3.04579e-05	5.34245e-06	0.000274926	0.000127041	0	0.000118593	1.58421e-05	7.52122e-05	0	0	0	4.33923e-06	0	0
Coprobacillus sp. 29_1	0	0	0	0.00013703	0.000498501	1.09983e-05	0.000518815	0.00100964	0	0.00121486	0	0	0	0	0	0	3.599e-05	0.000598344	0.00254524	0.00127991	6.00825e-05	0.000364078
Bacteroides sp. 3_1_23	0.000109525	0.00177952	0.0001471	2.99244e-05	0.00165099	0	0.000598148	0	0.000218739	2.58273e-05	0.000990288	0.000279133	7.43384e-05	9.03703e-05	0.000123682	0.000482533	0.00046296	0.000109988	2.98405e-05	0.00042715	0.000418163	0.000250687
Desulfovibrio piger	8.48329e-05	0	0	0	0	1.92299e-05	0	0.00540752	4.49222e-05	0	0	0	0	1.4251e-05	0	0	0	0	0.0028432	0	0	0
Veillonella sp. 6_1_27	2.93659e-05	0.000660102	5.07049e-06	0	0.00397813	6.03255e-05	1.41845e-05	0	0	3.34763e-05	0	0.00430708	0	0	0	1.66291e-05	0	0.000174883	0.000116332	0	0	0.000401036
Capnocytophaga sp. oral taxon 329	0.00124307	0.00015074	0.00214872	0	0	0.000837741	6.86296e-06	0.000507109	0	0.000745646	3.46293e-05	0.00386438	0	0	0	0	0	0	0.000348012	0	1.43102e-05	0
Bacteroides finegoldii	0.000230725	0.000578418	0	0.000206796	0.00101799	2.66221e-06	0.000101984	0.000241495	5.91219e-05	0.00134019	0.000213918	0.000999769	0.000205176	0.00033945	0	0.00110146	0.00294358	1.45774e-05	0	0.000342736	4.5564e-05	1.26527e-05
Eubacterium siraeum	1.06974e-05	0	0	0.00869147	0	0	0	8.04677e-05	0	2.12607e-05	0	0	0	0	0	1.67628e-05	0	0.00382946	0.000583766	3.92597e-05	1.48775e-05	0
Dorea longicatena	0.00514927	0.00129089	0.00046068	0.00032137	0	0.000284514	0.000143389	0.000254024	5.11262e-05	0.00193612	0	0.00112042	0.000682952	0	0.00064496	5.04303e-05	4.77448e-05	0.00018604	0.000668275	3.95249e-05	2.98898e-05	0
Lachnospiraceae bacterium 1_4_56FAA	0	0.000141941	0	9.7562e-06	0	1.09627e-05	0.00698137	1.15676e-05	1.02438e-05	0	0	0	0	0.000373717	3.1777e-05	0.00259346	0.000693558	0	0	0.000263047	0.00299442	9.07253e-05
Bifidobacterium bifidum	0	0	1.03458e-05	0	0	4.91749e-05	0.00245808	0	1.83694e-05	0	0	0.000224123	0	1.44558e-05	0.0115205	0	0	0	0	0	0	0
Clostridium sp. HGF2	0	0.000381436	0	0	0.00326119	2.2095e-05	0.000376378	0	0	1.07991e-05	0.000279919	2.19597e-05	0	0.00242339	0.0025298	0.00222319	0.000421763	0.00095162	1.18363e-05	0.00114793	6.03515e-05	0.000248159
Ruminococcus obeum	0.000438264	0.00234126	2.46704e-05	0.000540489	0.00223677	0.000344869	2.89875e-05	0.00030554	8.26854e-05	0.000399554	0.00116067	0.000408717	0.000294052	8.68567e-05	0.000222027	0	6.24827e-05	0.00203035	0.00208737	0	0.000168871	0.00165216
Burkholderiales bacterium 1_1_47	8.80945e-05	0.000889729	0.000202505	2.82253e-05	0.00133924	0.00010572	0.00276526	1.67328e-05	0	0.000121427	0	5.25361e-06	0.00114866	0.00212437	0.00154834	0.00191636	8.07216e-05	0.000848348	2.26535e-05	0.00132259	0.000348928	0.000447071
Anaerotruncus colihominis	1.06461e-05	9.37373e-05	0	3.86578e-05	0	0	0	9.16702e-05	0	0	0	1.07931e-05	0	9.65747e-05	0.000881389	0	0.000829181	0.00139085	0.00016289	0.000169373	0.00363366	0.00811417
Ruminococcaceae bacterium D16	7.42551e-05	0	1.13901e-05	0	1.25768e-05	0	0.000279195	1.14177e-05	1.01111e-05	4.58357e-05	0.000122613	1.07544e-05	1.68837e-05	3.2076e-05	0	0.00017695	5.88258e-06	8.58494e-05	6.95593e-05	0.00785231	8.87188e-05	0.0071
Bacteroides clarus	1.03395e-05	0	0	0.000391784	0	0	0	0.0005101	0.000228689	2.09066e-05	0	1.06103e-05	1.30462e-05	0	8.2354e-05	0	8.04576e-05	9.59768e-05	0.000929039	1.25394e-05	1.42744e-05	0.0141187
Coprococcus catus	0.000567192	0.00160187	0.000620417	0.0017487	0	0.00042574	7.15214e-05	0.00135921	0	0.00147259	0.00173174	0.00139959	0.000545043	0	0.000200404	0.000385699	0	0.00165795	0.00149706	0	0.00181888	0.000271026
Bacteroides sp. D2	0.000363416	0.000120778	0.000164971	0	0.00163414	3.12676e-05	0.00144112	5.4094e-05	0.000498211	5.61509e-05	0.00271351	0.000167453	0.000420848	0.000156618	0.000151999	0.00140005	0.00111091	0.000252677	4.96353e-05	0.00719993	0.000128897	0.000234112
Bifidobacterium breve	0	0	1.03072e-05	0	0.0183222	5.86994e-05	3.92524e-05	0	0	0	0	0	0	1.44732e-05	0.000116502	0	0	0	0	0	0	0
butyrate-producing bacterium SSC/2	6.35113e-05	0.0181595	3.82354e-06	1.4103e-05	5.36325e-05	5.48966e-06	0	3.98534e-05	0	5.36623e-06	0.000201085	0.000123376	0	0.000714507	1.59126e-05	0	0.000116287	0.000474334	0.000244075	4.35854e-06	0	0.000442974
Bacteroides sp. 2_2_4	6.05339e-05	0.00241814	0.000108177	7.49925e-05	0.00916636	4.73524e-05	0.00172572	0	0.000805184	0	0.0010596	0.000314163	0.000126319	4.31983e-05	0.000288511	0.00113999	0.00036098	4.4807e-05	3.16541e-06	0.00213295	0.000587841	0.000629235
Bacteroides sp. 3_2_5	0	0	0	0	0	0	0	0	0	0	5.96692e-05	6.6028e-06	1.45923e-05	1.30325e-06	0.000637736	0.0165188	5.57689e-05	0	0.00137851	0.00303875	0	0
Parasutterella excrementihominis	8.80945e-05	0.00207603	8.6788e-05	2.82253e-05	0	0	0.00835863	1.67328e-05	0	0.000364282	1.16465e-05	5.25361e-06	0.00390545	0.00315621	0.000290315	0	0	0.000565566	0	0.00187366	0.000907213	0.00149024
Veillonella parvula	0.000127345	0.00120218	3.87903e-05	0	0.0094963	0.000473705	0	0	3.03453e-05	0.000206132	5.24711e-05	0.0109352	6.75597e-06	0	0	8.31453e-06	4.72306e-05	0.000281283	0.000116332	0	0	0.000979676
Streptococcus parasanguinis	0.000452559	0.000173483	0	4.63091e-05	0.000318982	0	6.27513e-05	0.00614864	0.000316462	0.000814601	7.80584e-05	0.000762933	0	1.52016e-05	5.93134e-05	0	0.00113893	0.000162548	0.00998216	7.18585e-05	0.00398072	6.28844e-05
butyrate-producing bacterium SS3/4	0.0030046	0.00332061	0.00114386	0.000212788	0	0.00136941	0.000655098	0.00209761	0.000660115	0.00206105	0.00411872	0.000842538	0.00280817	0	0	1.66957e-05	2.37099e-05	0.000517366	0.000884966	0.000691072	0.000148432	0.00030838
Collinsella aerofaciens	0.000774706	0.00191326	0.00119685	0.000454555	0	0.00148412	0.00101024	0.00108807	3.60207e-05	0.000226091	0	0.00533502	0.000216527	0	0	0	6.30719e-05	0.00334238	0.00580277	1.1562e-05	1.31617e-05	0.00206224
Coprobacillus sp. D7	0	0	0	3.36662e-05	0.00940108	4.06817e-05	0	0	1.06127e-05	5.55104e-06	0	0.000961575	0	0.006942	0.00156791	0.00450655	9.43643e-05	0	0	0.00307914	0.00020812	0.000601711
Parabacteroides distasonis	0.000260683	0.000808587	0.000364949	5.48129e-05	6.6224e-05	0.000282356	0.00890266	0.00282571	0.000113786	0.000246986	0.00567222	9.34933e-05	0	0	0.000832473	0.000304992	0.00433236	0.000511185	0.00095106	8.04464e-05	0.00124046	0
Dorea formicigenerans	0.0027075	0.00151871	0.000763154	0.00200234	7.4357e-05	0.00409472	0.0017885	0.00115892	0.000169389	0.00169904	0.000458141	0.00131416	0.00127778	0	0.000597578	1.63808e-05	0	0.00161951	0.00688908	8.95523e-05	0	0
Bacteroides sp. 2_1_33B	2.90963e-05	0.00178481	0.000113236	6.08758e-05	0.00110888	0.000310069	0.0062846	0.00102076	0.000562697	0.000266325	0.00253118	0.000164198	0.000209973	0.00243746	0.000499104	0.00631487	0.00213493	0.00261985	0.000420816	0.000241654	0.00146735	0.000107505
Bacteroides intestinalis	0.000494051	0	1.10385e-05	0.000868053	1.21893e-05	0.000335622	0.000742131	0.00485279	0	0.00510568	0.00211443	3.12719e-05	0.000261831	1.55453e-05	0.000810708	0	0.00607479	0	0.00204514	2.51899e-05	2.8648e-05	0.00713529
Clostridium leptum	0.000711034	1.58095e-05	1.1566e-05	0.00265035	0	0.000208798	0	0.000498613	0	2.14845e-05	0	0	0	1.62881e-05	0.00022298	0	0.000491465	0.00181849	0.00329671	0.000501004	0.0205166	0.00105237
Bacteroides sp. 1_1_6	0.00242344	0.00777865	0.000223511	0.000137412	0.000595278	2.40729e-05	0.00250844	0	0.000388148	0.00076828	0.00112493	5.1048e-05	2.96886e-05	0.000726078	0.000148112	0.00436934	0.00482485	0.000454079	6.67686e-05	0.00144792	0.00272652	0.00173866
Ruminococcus lactaris	0.00746696	9.30485e-05	0.00225774	0.000134308	1.25282e-05	0.000420413	4.23759e-05	0	0	0.0166808	0.0011638	0.00388982	1.34556e-05	0	0.000145819	1.65597e-05	0	3.66538e-05	4.61979e-05	5.17317e-05	4.41669e-05	6.37226e-05
Alistipes sp. HGB5	0.00027983	0.00063878	0.000144647	0.002118	0	4.22878e-05	0	0.00100397	0	7.23397e-05	0.000233141	5.25361e-05	0.000211138	0.0015356	0.00340191	1.62404e-05	1.15317e-05	0.000131806	0.000872161	0.00427435	0.0137813	0.00415344
Alistipes shahii	0.000122756	0.000556801	0.000275558	0.00130841	1.32298e-05	0.000239053	0	0.00102098	0	0.000934712	0.0126155	0.000124451	5.68363e-05	0.000624272	0.00382946	0	0.00261995	0.00459315	0.00196359	0.0010516	0.00121829	0.00042012
Mitsuokella multacida	3.19894e-05	0.00142396	0	0.00725996	1.26412e-05	0.0252347	1.42527e-05	0	1.01638e-05	0	2.39652e-05	0	0	1.61216e-05	2.10191e-05	1.6709e-05	0	0	0	1.30496e-05	0	0
Bacteroides sp. D22	8.00598e-05	0.00668908	0.000154422	0.000252731	0.0100878	0.000131535	0.00236441	0	0.000488239	3.44623e-05	0.00175466	0.000133603	0.000313446	0.00055113	0.000492869	0.0031313	0.000633912	0.000797414	5.40544e-05	0.00373321	0.00187485	0.000630884
Eubacterium biforme	0.00761816	0.000141712	0.00162422	0.00479231	0	0.000273626	0	0.000288722	0	0.000171183	1.20575e-05	0.0192323	0	0	0	0	0	0	0.00063323	0	1.49479e-05	0
Coprococcus comes	0.00195134	0.00185466	0.00466908	0.000984121	1.51197e-05	0.00102777	1.70472e-05	0.00197675	0.000121566	0.000508687	0.00756731	0.000943892	0.00159142	1.93e-05	0.000691358	1.99852e-05	1.41907e-05	1.47453e-05	0.00519908	0.00368336	0.00099499	0.00126123
Streptococcus salivarius	0.00118526	0.000162629	2.19498e-05	0.00022796	0.000126145	2.08715e-05	6.57916e-05	0.0130991	0.000572046	0.00120721	3.46427e-05	0.00142563	1.30261e-05	0	0.000119415	3.20639e-05	0.000269322	0.000660016	0.00734469	7.50764e-05	0.00383653	0.00635432
Roseburia intestinalis	0.00018295	9.48114e-05	0.00781667	9.75096e-05	2.55312e-05	0.000153886	0	0.00213148	0.00203212	6.43161e-05	1.21005e-05	8.73344e-05	0.00812415	1.62802e-05	6.3783e-05	0	0.0154694	0.000186618	0.00049386	0.000962252	6.00793e-05	0.000233683
Lachnospiraceae bacterium 8_1_57FAA	0	0.00157102	5.67466e-06	0.000127548	0.00857189	0	0.00191325	0	0	0.000123102	0.000664294	0.000800332	0	3.97478e-06	0.000128649	0.000389012	2.98269e-05	0.00108444	2.47646e-05	0.0172491	0.00730514	0
Lachnospiraceae bacterium 2_1_58FAA	5.51618e-06	0.019603	0	5.00756e-06	0.00125562	5.62683e-06	0.00247527	0	7.88127e-05	0	0.000326861	0	7.02351e-06	0.0066869	6.52824e-05	0.00561729	0.00146638	1.2755e-05	7.5728e-05	0.000581866	0.00364239	4.65665e-05
Collinsella intestinalis	9.35791e-06	0	0	8.49507e-06	1.10938e-05	0	0.0211258	2.01446e-05	2.6759e-05	0	0	0	0	0	0.0209549	0	0	0	0	0	0	0
Clostridium ramosum	6.44178e-05	0.00130769	0	6.46058e-05	0.0118257	0.000234087	0.000459215	5.77794e-05	1.01091e-05	5.28766e-06	0.000132713	0.0012602	1.36701e-05	0.0105931	0.0016654	0.00724363	0.000361843	3.7238e-05	0.000211204	0.00384026	0.00159171	0.00178216
Roseburia hominis	0	9.34196e-05	0.00225536	0.000992065	1.25782e-05	0.00221868	0	0.00356302	0	0.00904544	0.000441146	0.000354966	0.000405277	0	0.000209143	0.000432269	0.00040138	0.00116533	0.0044063	0	2.9562e-05	0.0174273
Phascolarctobacterium succinatutens	0	0.000856927	0	0	0	0.00675477	0	0.0149086	0	0	0	0.0167421	0	0	0	0	1.29946e-05	0	0.00691795	0	0	1.40844e-05
Bacteroides sp. 3_1_33FAA	0.000205042	0.000874321	1.50886e-05	0.000215037	0.00187477	5.91741e-05	0.00515696	0	0.00203437	7.50491e-05	0.0173498	0.00148951	3.84043e-06	0.00812364	0.000136525	0.000959365	0.00203029	0.000423522	0.000132438	0.00547107	0.000455195	0.000198197
Bacteroides sp. 9_1_42FAA	0	3.48606e-05	1.02395e-05	7.02918e-05	0.00236867	8.28955e-06	0.00501163	0.000367458	0.000364913	2.73026e-05	0.000129676	0	3.83168e-06	0.0113728	0.000302454	0	0.00484311	0	0.000817861	0.0220406	0	5.16695e-05
Clostridium sp. L2-50	1.05365e-05	0.00262854	0.0108367	0.0099858	3.7473e-05	0.0146815	0	0	0	0.00828935	0	2.1364e-05	0.000389053	1.593e-05	3.11541e-05	0	0	0.000925804	0	0	0	1.27067e-05
Bifidobacterium dentium	9.80067e-06	0	0.000116674	0	0.0483278	7.93103e-05	0.000116928	1.03284e-05	1.88237e-05	0	0	0	1.24788e-05	0	9.49671e-05	0	0	0.000180938	0.000128709	0.000107851	0	0
Parabacteroides sp. D13	0.00070236	0.00308008	0.000281896	4.1282e-05	0.000113446	0.000315451	0.00742844	0.00343015	0.000765047	0.000528224	0.00430026	0.000199347	9.70361e-05	0.00112851	0.000747842	0.010234	0.00862366	0.00215418	0.000899818	0.000259982	0.00388783	0.000196425
Bacteroides sp. 2_1_16	0	0	0	4.69508e-06	1.33277e-05	0	0	0.000605109	0	0	3.87463e-05	0	6.63512e-06	1.14686e-05	0.00196212	0.0409825	0.00034138	1.23216e-05	0.00541045	5.64477e-05	0	0
Dialister invisus	2.09073e-05	1.53405e-05	2.24457e-05	0	0.00737374	2.13267e-05	0	0	0	0	0.0283577	0	0	1.58049e-05	3.09092e-05	0.00578241	1.16313e-05	9.66872e-05	2.28494e-05	0	0.00768938	0
Bacteroides sp. 1_1_14	0.00208275	0.00948715	0.000297697	8.79325e-05	0.00806764	0.00014741	0.00381119	0.000216603	0.00187017	0.000716955	0.00316836	0.000110166	0.000201332	0.00233808	0.000310916	0.00254863	0.00687417	0.00163446	9.69421e-05	0.00308608	0.00394552	0.00176059
Clostridium symbiosum	4.25162e-05	0.000202773	0	2.8947e-05	0.00672882	1.08423e-05	0	0.000206956	0	2.1197e-05	0.00809824	3.23276e-05	0	0.00114097	0.000136187	0.00223186	0.00987639	0.00126574	0.000708599	0.00697221	0.0146447	0.00179457
Bacteroides sp. 20_3	0.00658642	0.000261571	0.00161937	0.00180431	0.00234893	0.000123185	0.0107459	0.00108969	0.00127679	0.00308238	0.0024378	0.000724258	0.00205884	0.00291192	0.000418556	0.0146118	0.00135069	0.000337412	0.000394129	0.000426161	0.000131002	4.47634e-05
Eubacterium ventriosum	0.00116547	0.000948442	0.020031	0.0010003	1.25606e-05	2.16155e-05	1.41619e-05	0.00196149	0.000171683	0.00436323	0.00434578	5.37077e-05	0.000107923	0.021225	1.04426e-05	0	0	0.000134745	0.000312643	1.29664e-05	0.00138748	0
Bacteroides sp. 3_1_40A	0.00148068	0.0087319	0.000276386	4.05436e-05	0.0048806	0.000648351	0.000409678	3.38488e-05	0.0128939	0	0	0.00198824	6.37865e-05	0	0	0.0124482	0.0018058	0.00281005	3.43704e-05	0.00429335	0.00293776	0.0034547
Lachnospiraceae bacterium 5_1_63FAA	0.000428132	0.0518756	3.98616e-06	1.12906e-06	0.000325354	0	0.000161405	0.000614419	0.000293204	0.000164192	0.000549583	0.000745668	0	0.000642849	4.32784e-05	0.000129458	0.000320987	0.00129254	0.000434643	4.54391e-06	4.588e-05	0.00125551
Bacteroides sp. 2_1_56FAA	0	0	0	4.69508e-06	0	0	0	0.000364858	0	0	0	0	8.55581e-06	1.30325e-06	0.00363392	0.0409989	0.000163814	0	0.0032067	0.0132469	0	0
Ruminococcus sp. 5_1_39BFAA	0.000117224	0.0493708	0.000503399	0.000715886	0.000151603	0.000500043	0.000142441	0.000516161	0.000396148	0.000616313	0.0020478	0.000583413	0.00122119	0.00153063	0.000115536	0.000200388	0.000249003	0.000985656	0.00164217	0.000495585	0.000549307	8.99621e-05
Fusobacterium mortiferum	0	0.000182402	0	0	2.45589e-05	0	0.00909605	0	0.0540443	1.03282e-05	1.16397e-05	1.05011e-05	0	0	0	0	0	2.39507e-05	0	1.26761e-05	1.443e-05	0
Odoribacter splanchnicus	0.0025081	0.000623571	0.000956894	0.00268141	1.22866e-05	0.00318216	1.38529e-05	0.00417206	5.92721e-05	0.0034103	0.00547386	0.000304709	0.00283716	0.00336892	0.016977	0	0.00106091	0.00405003	0.00498378	0.00645592	0	0.00226228
Bacteroides sp. 1_1_30	5.41884e-05	0.0339357	0.00032711	9.25081e-05	0.0118992	7.87862e-06	0.00102658	9.82621e-05	0.000319345	0	0.000720857	0.000285973	0.000320383	2.22882e-05	0.000207364	0.00718192	0.00268181	0.000360378	0.000125722	0.000835282	0.00768316	2.71698e-05
Bacteroides sp. 3_1_19	0	0.0163686	0.000114982	3.19168e-05	0.00038605	7.89213e-05	0.00618929	0.000198931	0	0.000610964	0.00242586	0	8.14875e-05	0.00100203	0.000589388	0.00133356	0.00211156	0.0100841	0	9.12353e-05	0.0265406	0.000116634
Bacteroides coprophilus	0.0643564	0	0	9.32669e-06	0	1.04801e-05	0	1.10583e-05	1.95914e-05	1.02445e-05	4.61813e-05	0	0.00603055	0	2.0252e-05	0	0	0	0	0	0	0
Bilophila wadsworthia	0.000412629	0.000369223	0.00226898	0.00137043	0	0.00402428	0.0250477	0.00031414	0.000182263	0.00267939	0.0104952	0.00164271	0.00128142	3.04319e-05	0.00222189	0	0.00919351	0.000872668	0.000186983	0.00703272	0	0.00214826
Bacteroides thetaiotaomicron	0.00290546	0.00290655	0.000310538	0.000387823	0.0317457	0.000287872	0.00363998	0.000317081	0.00101058	0.00106035	0.00517109	9.01273e-05	0.000466065	0.00392172	0.00037582	0.00407343	0.00596247	0.0027244	0.00037818	0.00189589	0.000954465	0.00439671
Megasphaera elsdenii	0	0.00258036	1.14409e-05	0	0	0.0395686	2.84882e-05	1.14703e-05	0	0	2.39508e-05	0	1.35688e-05	0.00191732	0.0313207	1.6699e-05	0	1.23207e-05	0	0	1.48461e-05	0
Akkermansia muciniphila	0.000996228	0.00120033	0.00019139	5.71182e-05	0	0	0	0	0	0	0	0	1.33522e-05	0	0	0	1.1668e-05	0.0605958	1.14607e-05	2.5667e-05	0.0146237	2.52931e-05
Bacteroides sp. 2_1_7	0.000538781	0.00109327	0.000203924	9.96649e-05	0.000344133	0.00081186	0.0233188	0.0165878	0.000233749	0.00047358	0.00554696	0.000203626	0.000186136	0.000506334	0.000698019	0.00255998	0.00902008	0.000949917	0.00554147	0.000306958	0.00169128	0.00747621
Bacteroides ovatus	0.000621874	0.000442451	0.000426493	0.000484041	0.0123788	0	0.00278845	0.000205932	0.00205326	0.000450541	0.00460141	0.00104061	0.000614807	0.0314448	0.000901223	0.00363349	0.00183783	0.00160628	0.00011287	0.00830478	0.00151358	0.00379867
Bacteroides sp. 4_3_47FAA	0.000970652	0	0	0.000456606	0	0	0.00525214	3.27324e-05	0	0.00159881	0.0154953	0.0255253	0.000123141	0.00314013	0.00500123	0.0067765	0.0128267	4.5352e-05	3.32347e-05	0.00393315	0.00010347	0
Ruminococcus bromii	0.000253316	0.00905178	5.43912e-05	0.0103712	0.000450461	0.00835916	0.00123585	0.000122694	0.000205235	1.26294e-05	0	0.000243975	1.61268e-05	0	0.00785204	1.98472e-05	0.00830061	0.0126227	0.000346058	7.75021e-05	0.0126515	0.0155496
Lachnospiraceae bacterium 3_1_57FAA_CT1	2.11609e-05	9.31595e-05	0	0	0	0	0	0	0	7.38501e-05	0	2.14532e-05	1.34716e-05	0	0.000813388	0	0	0.00855052	1.15633e-05	0.0632786	0.0024763	0.0125683
Bacteroides xylanisolvens	1.63483e-05	0.0139372	0.000554632	0.000136473	0.0235301	0.000137097	0.00373537	6.94495e-05	0.000669442	0.000482145	0.00302838	0.000123503	0.000778875	0.00100309	0.000776133	0.0216647	0.00443982	0.00141408	1.48971e-05	0.00946871	0.00260868	0.000644512
Klebsiella pneumoniae	7.03057e-05	0.000118251	1.431e-05	1.85336e-05	0.0189384	0.000780353	1.34799e-05	0.0341672	0.000203449	0.00204985	0.006365	0.00027546	0	0	0.000376408	0.000806652	0.000359108	0	0.026429	0	2.81155e-05	0.000687625
Parabacteroides merdae	0.00130816	0.001874	0.00448078	0.00621105	0	0.0208104	1.38772e-05	0.00390001	0.0017417	0.00226717	0.0106053	0.00478918	0.00359565	0.00946857	0.00180096	0	0.00656148	0.00956668	0.00443654	0.000813172	4.33913e-05	0.00765016
Coprococcus eutactus	4.22882e-05	4.65427e-05	1.135e-05	0.00323427	1.25332e-05	0.000334307	1.41309e-05	0.0457895	0	0.000621956	0	0.000192925	0.0249296	1.59838e-05	8.33581e-05	3.31326e-05	0	1.22228e-05	0.018371	0	0.00849814	1.27496e-05
Bifidobacterium pseudocatenulatum	0	0.000301004	9.90771e-05	0.00244427	0	0.000874282	0.00693172	0.000582465	0.000169766	1.89452e-05	0	0.00319843	0.000266109	1.43629e-05	0.0226797	0.00225162	0.000642895	0.014372	0.00244912	0.0480399	3.30627e-05	1.14566e-05
Megasphaera micronuciformis	2.12964e-05	0	2.28634e-05	0	0.10788	0	1.42327e-05	0	1.01495e-05	1.06176e-05	1.19658e-05	2.15906e-05	2.71158e-05	0	0	8.34282e-05	0	1.23108e-05	2.32746e-05	0	2.96685e-05	1.28414e-05
Bifidobacterium longum	1.90308e-05	9.79573e-05	9.27134e-06	0.000820521	0.00999595	0.00014187	0.0355007	0.000367847	3.62732e-05	0	0.000913675	0.00592013	3.67535e-05	0.000131315	0.0355801	0.00518565	5.69513e-05	0.00804671	0.000603429	0.00439385	8.93389e-06	0.000628422
Roseburia inulinivorans	0.0040326	0.000436045	0.0177161	0.00263961	2.51614e-05	0.000205675	2.83689e-05	0.00372364	0.0097105	0.00396809	0.00244468	0.0545788	0.000581013	0	8.3674e-05	9.97744e-05	0.0106387	0.0013496	0.000742262	6.49355e-05	0.000458303	0.000921449
Ruminococcus gnavus	5.20936e-06	0.0487027	0	4.72904e-06	0.00381714	5.31386e-06	0.0131072	0.000182029	0.000276033	0	0.000620712	0.000471502	6.63286e-06	0.00893905	0.000217837	0.0252158	0.00594896	1.20455e-05	0.000862102	0.00165945	0.0100181	4.39764e-05
Bacteroides caccae	0.00932781	0.00582234	0.000631147	0.000464511	0.0108114	0.00014104	0.00026477	0.000133214	0.000285093	0.00579709	0.00649734	0.00108746	0.000236379	0.0353679	3.04958e-05	1.62073e-05	0.00165922	2.38485e-05	3.38156e-05	0.0374264	0.00186035	0.00914875
Streptococcus thermophilus	8.34961e-05	4.75608e-05	1.2821e-05	9.29082e-06	4.04564e-05	3.13193e-05	0.0741965	0.000725465	6.2145e-05	8.41775e-05	0.0130872	0.000223743	2.60623e-05	0	0.000312699	0.000737717	0.0158704	7.8897e-05	0.000158295	0.000200399	0.0345158	0.00112384
Lachnospiraceae bacterium 3_1_46FAA	0.000476906	0.00154525	0.000109715	0.00071232	0.0225249	0	0.00656559	0	0	0.00112842	0.0136972	0.000509725	0	3.99387e-06	0.000660815	0.00800748	0.000804918	0.00638853	3.89209e-05	0.0539913	0.0202545	0.0124799
Bacteroides uniformis	0.00184146	0.0018018	0.000590114	0.00244712	0.0196152	0.00321121	0.00913995	0.00309471	0.00390597	0.00201096	0.0281231	0.00109514	0.00095996	0.0190571	0.00500993	0.00654008	0.0207942	0.00449281	0.00263676	0.00125149	0.00194761	0.0143386
Alistipes putredinis	0.00711648	4.52744e-05	9.93658e-05	0.0146825	0	7.34316e-05	1.37458e-05	4.4276e-05	0.000196046	0.00756771	2.31337e-05	0.00575515	0.0141547	0.000108838	0.0277092	0	0.00362727	0.0224596	0.00464179	0.0249318	0.000159711	0.0208043
Ruminococcus torques	0.00785832	0.019467	0.000949741	0.00166444	0	0.00387953	0.00719163	0.000623782	0.00325685	0.00253535	0.00357767	0.0638618	0.000292087	4.52495e-06	0.00464587	0.00200322	0.00235275	0.0268737	0.00256848	0.00490399	0.0050971	0.00519848
Bacteroides eggerthii	0.00127177	3.01015e-05	0.000759749	0.0299356	0	1.04619e-05	2.74175e-05	0	1.9568e-05	0.00320395	5.76265e-05	0.000219412	0.00095329	0.0692201	0.00189669	1.60713e-05	2.28466e-05	2.37152e-05	3.36266e-05	2.5103e-05	5.71525e-05	0.0714585
Bacteroides stercoris	0.0056709	0.000225327	0.000109897	0.00847806	0	0.00161848	1.36824e-05	0.00150666	0.0119363	0.00179297	1.15031e-05	0.00198089	0.000377976	1.54984e-05	0.00714515	0	0.134831	0.00652435	0.000638078	0	1.42606e-05	3.75126e-05
Eubacterium eligens	0.0078836	0.000107978	0.000914079	0.000639332	2.49228e-05	7.50563e-05	2.80999e-05	0.0185322	3.00576e-05	0.056431	0.00515011	0.0103796	0.0381037	1.58923e-05	4.14403e-05	6.58855e-05	5.84784e-05	0.0430329	0.00930518	0.00280434	1.46438e-05	1.26765e-05
Bacteroides coprocola	0.0621051	0	0.000609592	0.00443293	2.44779e-05	2.10619e-05	1.37992e-05	0	2.9521e-05	8.23531e-05	3.4804e-05	0.0998499	0.0311403	0	1.01751e-05	3.23547e-05	2.29738e-05	7.1615e-05	5.64141e-05	6.31716e-05	2.87647e-05	0.00449455
Bacteroides sp. 4_1_36	0.00250438	0.00265399	0.00142422	0.005473	0.0300502	0.00425295	0.00705301	0.00341436	0.00352457	0.00358497	0.050048	0.00145073	0.00303043	0.0188574	0.00232208	0.00243467	0.0711481	0.000474617	0.00233238	0.00195535	0.00697994	0.00332084
Bacteroides plebeius	0.026474	0.000512713	0.000816377	0.000699637	1.21822e-05	0.000335428	2.74704e-05	0.000674687	0.134599	6.14786e-05	0.00973459	0.0486203	0.0310352	4.66088e-05	0.000567167	1.61024e-05	5.71683e-05	7.1283e-05	0.000101075	2.51515e-05	0.000114526	0.000123926
Bacteroides dorei	0.000111412	0	3.02231e-05	0.000664701	0.00218026	1.29365e-05	0.0586083	0.000357407	0.00460199	2.67421e-05	0.0106815	0.000582956	5.53662e-06	0.145636	0.00393001	0	0.000339001	3.10135e-05	0.000140951	0.0282379	0	0
Bifidobacterium adolescentis	4.80704e-05	0.0332772	0.0118038	5.85152e-05	3.4273e-05	0.038951	0.0325495	0.000233559	4.57869e-05	0.000249183	4.32023e-05	0.00343734	9.7944e-05	7.26947e-05	0.199584	0.000129853	2.99443e-05	0.00165998	0.0077529	0.00143273	0.0013931	1.15943e-05
Bacteroides sp. D20	0.00109762	0.00223383	0.000874659	0.00297916	0.0265171	0.00602816	0.0121912	0.0110053	0.00498461	0.00336974	0.0601494	0.00118626	0.00405761	0.0417176	0.0168377	0.0254987	0.052035	0.0191372	0.00862748	0.00619898	0.00533257	0.0566561
Bacteroides fragilis	2.06878e-05	0.00962374	4.44202e-05	0	0.00421591	0.00179309	0.00616404	0.00188022	9.85948e-06	4.12566e-05	0.000238677	1.43708e-05	2.28986e-05	1.72028e-05	0.0137585	0.0937809	0.000808631	0.0811956	0.0282144	0.155502	0.000547593	3.74137e-05
Clostridium bolteae	5.25989e-05	0.00552665	2.25877e-05	4.77491e-05	0.0151775	9.65773e-05	0.0204867	0.000203811	0.000100271	6.29371e-05	0.00416117	0.000266627	1.33944e-05	0.0173045	0.00958027	0.00786306	0.0833261	0.00611767	0.00219592	0.0262115	0.217808	0.00957836
Eubacterium rectale	0.00443056	0.0121636	0.133878	0.0334753	0.000213616	0.0431725	0.00045336	0.240732	0.00876942	0.00399505	0.000321597	0.00775849	0.0605286	9.61514e-05	0.00038653	8.30459e-05	1.17935e-05	0.00148279	0.0167504	3.89147e-05	0.0014471	0
Prevotella copri	0.201437	0.0144354	0.0959675	7.41838e-05	8.47681e-05	0.0742927	0.000163842	0.012314	5.84187e-05	0.0690879	0.000126267	0.0546897	0.169092	0.00012355	0.000422843	4.80196e-05	0.000227312	0.000389723	0.00654192	0.000475035	0.000569221	0.000418839
Faecalibacterium prausnitzii	0.0556099	0.0444576	0.0753545	0.149137	0.14261	0.132349	0.000209462	0.11355	0.00609942	0.0498669	0.128524	0.0413107	0.0335954	0.0928969	0.00118429	0.031002	0.0258758	0.0303027	0.173306	0.0208604	0.0519354	0.041341
Bacteroides vulgatus	0.0218002	0.113527	0.00312163	0.00542371	0.0641224	0.0084734	0.132623	0.00131441	0.184884	0.00719579	0.211284	0.201636	0.0036068	0.0309757	0.00319596	0.203516	0.122045	0.0912835	0.00103453	0.126604	0.0235911	0.0383832
Escherichia coli	0.0202283	0.112642	0.000534848	0.00314877	0.00602059	0.118475	0.321896	0.132975	0.000178623	0.195134	0.0357321	0.0679408	0.0108296	0.00218277	0.113276	0.264386	0.0167543	0.022402	0.233162	0.11158	0.0393359	0.0109602

## Sheet: S-table 3
Supplemental Table 3. The functional gene content in pre- and post-operative thoracic aortic dissection patients
Group	Pre-operation														Post-operation
KEGG ID\Sample ID	A1	A10	A11	A12	A13	A14	A15	A2	A3	A4	A5	A6	A7	A9	A16	A17	A18	A19	A20	A21	A22	A23
K07720	0.00150874	0.00328114	0.00173454	0.00277343	0.00297773	0.0021048	0.00202775	0.00237742	0.00178707	0.00222037	0.00222196	0.00262178	0.00174704	0.00237761	0.00283182	0.00229867	0.00529283	0.00282045	0.00314389	0.00543134	0.00540653	0.00505198
K07718	0.000286295	0.00118646	0.000492404	0.000695341	0.000889007	0.000493537	0.000269767	0.000348425	6.81526e-05	0.000496726	0.000616463	0.000300884	0.000342455	0.000857959	0.00071869	0.000388064	0.0028943	0.00101055	0.000915476	0.00201567	0.0024495	0.00207266
K17320	0.000300838	0.000306903	0.000230553	0.000599902	0.000941777	0.000121944	9.76765e-05	0.000312062	0.000114422	0.000325963	0.000269222	0.000269421	0.000311206	0.000175898	0.00051516	5.24361e-05	0.00154556	0.000938462	0.000481539	0.00202657	0.00064551	0.00177223
K01624	0.000471287	0.000676123	0.000731165	0.000304007	0.00103692	0.00041947	0.00104561	0.000547633	2.30815e-05	0.000857488	0.000387348	0.000427256	0.000310096	0.000790876	0.00102465	0.000888492	0.00138686	0.000564499	0.00104151	0.000864038	0.00262906	0.000862
K00852	0.000334643	0.000720867	0.000443876	0.000517668	0.000844952	0.000392988	0.000902742	0.000408766	0.000417767	0.000524037	0.000476552	0.00034656	0.000286861	0.00131311	0.000990033	0.000814343	0.00144313	0.000847607	0.000745523	0.00106578	0.00221222	0.000738371
K01191	0.000192122	0.000388105	0.000307971	0.000410687	0.000981643	0.000236801	0.000420305	0.000133991	0.000387302	8.92073e-05	0.000764517	0.000519888	0.000104518	0.000501698	0.000787549	0.000693101	0.00111404	0.00086746	0.000232155	0.00104453	0.0010022	0.00135383
K10118	0.000313101	0.00091682	0.000264036	0.000586392	0.000913857	0.000372952	0.000241403	0.000342136	6.05238e-05	0.000507113	0.000358108	0.000172362	0.000402087	0.000427032	0.00137053	0.00029478	0.00081341	0.000843638	0.000892129	0.00129803	0.000759795	0.000881626
K02035	0.000212958	0.000836531	0.0004587	0.000397119	0.00103122	0.000283106	0.00111734	0.000345098	0.00029071	0.000461261	0.000851037	0.000327603	0.000126059	0.000674958	0.00112897	0.000463542	0.00130708	0.000844723	0.000678468	0.000838469	0.00172148	0.00075343
K02031	0.000192343	0.000764372	0.000100215	0.0004287	0.000665854	0.000431225	0.000542999	0.000412773	0.000219694	0.000515871	0.000543554	0.000329971	0.000116301	0.000417105	0.00131236	0.000434953	0.000735278	0.000956578	0.000716877	0.000816872	0.000943565	0.000528867
K01126	0.000644133	0.000628432	0.000492974	0.000636771	0.000362282	0.000419422	0.000313396	0.000315522	0.000176545	0.000333754	0.000533685	0.000266822	0.000303474	0.000631971	0.001203	0.000204088	0.00124006	0.000941851	0.000346173	0.000433395	0.000876739	0.00116121
K10119	0.000136378	0.000537492	0.000139626	0.000448343	0.000534988	0.000313024	0.00014565	0.000235359	6.02715e-05	0.000290067	0.000211021	0.000537261	0.000187615	0.000339019	0.000421637	0.000236197	0.000768899	0.000425159	0.000664646	0.000796706	0.00117573	0.000744408
K01997	0.000157833	0.000451839	0.000116433	0.000447656	0.000431821	0.000363808	0.000537531	0.000386397	8.0571e-05	0.000416988	0.000590654	0.000437635	0.000146206	0.000283477	0.000516254	0.000378061	0.00092637	0.00043105	0.000571455	0.000497484	0.00131616	0.000523979
K02032	0.000264948	0.000309376	0.000474704	0.000738007	0.000802146	0.000305256	0.000369264	0.000384964	0.000565357	0.000427278	0.00057437	0.00020154	0.000240554	0.000603626	0.00123386	0.000230861	0.000585491	0.00112604	0.000776952	0.000589074	0.000758115	0.00050456
K01439	0.000143294	0.00069821	0.000124461	0.000226882	0.000378346	0.000257452	0.000542176	0.000416612	0.000186131	0.000264805	0.000370029	0.000526256	9.94945e-05	0.000436791	0.000371728	0.000452432	0.000824234	0.000649987	0.00041866	0.000584094	0.00117717	0.000368165
K07404	8.59882e-05	0.000517776	9.23536e-05	9.45743e-05	0.000447301	0.000182564	0.000329267	0.000274898	6.04392e-05	0.000259712	0.00025913	0.00023036	3.53406e-05	0.000230335	0.000406545	0.000283816	0.000695958	0.000363176	0.000362628	0.000365909	0.00101962	0.000357568
K03386	8.15436e-05	0.00018213	1.67814e-05	0.000129313	0.00016221	0.000174754	0.000354421	0.000259384	2.34817e-05	0.000200813	0.0001756	0.000143303	2.46512e-05	7.79604e-05	0.000399861	0.000528842	0.000194643	0.000344498	0.000363491	0.000463517	0.000623357	0.000145183
K05879	0.000111951	0.000152848	8.9461e-06	4.54414e-05	0.000254917	0.00020649	0.000328042	0.000324245	0.00025262	0.000199152	0.000193062	8.2419e-05	0.000105679	0.000666695	0.000335628	0.000318762	0.000540384	0.00023083	0.000515102	0.000344601	0.000882085	0.000240213
K12409	0.000111622	0.000453222	2.70987e-05	0.000108584	0.000173185	0.000335451	0.000609252	0.000337801	2.83015e-05	0.000361631	0.000164457	0.000215112	3.20693e-05	0.000112281	0.000539729	0.000495446	0.000423847	0.00020488	0.000418834	0.000477073	0.000767518	0.0001522
K07665	0.000186199	0.000233966	0.00022687	9.78053e-05	0.000245495	0.000239904	0.000357328	0.00018285	0.000516317	0.000226904	0.000246182	0.000304509	9.11409e-05	0.000392776	0.000358926	0.000663063	0.000572909	0.00033516	0.000316986	0.000768379	0.000460742	0.000261317
K01451	4.58946e-05	0.000310898	3.76733e-05	0.000268621	0.000167269	0.000108583	0.000107248	0.000253905	2.21898e-05	0.000101905	0.000160508	2.79535e-05	0.000135115	0.000228188	0.000216996	0.000129023	0.000377276	0.000132357	0.000459235	0.000301491	0.000948539	0.000264189
K02122	7.44567e-05	0.0003769	0.000352736	0.000538043	0.000294777	0.000151385	0.000148708	0.00010788	2.51478e-05	0.000170885	0.000242516	0.000301316	4.81925e-05	0.000148933	0.000621711	0.000213265	0.000314752	0.000279551	0.000150876	0.000350438	0.000671909	0.000700192
K11904	0.000453222	0.000289439	9.26571e-05	0.000492496	0.000521575	0.000378913	9.79581e-05	0.000160821	6.39623e-06	0.0003212	0.000146633	9.56357e-05	0.000116429	9.37889e-05	0.000498201	0.000265135	0.000377933	0.000342719	0.000344992	0.000573759	0.000702604	0.000359614
K01639	0.000235599	0.000361754	0.000398657	7.68047e-05	0.000405597	0.000359643	0.000411391	0.000757918	1.8688e-05	0.000266919	0.00017941	0.000126003	5.66993e-05	0.000183682	0.000367373	0.000408489	0.000511977	0.000283157	0.000387487	0.000457921	0.000897558	0.000357603
K05813	5.53989e-05	0.000426709	4.49551e-05	5.89678e-05	0.000412554	0.000191001	0.000374068	0.000246152	2.05307e-05	0.000218909	0.00017288	0.000137521	2.63143e-05	0.000237285	0.000397105	0.000377205	0.000429841	0.000191735	0.000308431	0.000330907	0.000721279	0.000181264
K15580	0.000375913	0.000199613	9.80188e-05	0.000237054	0.00047015	0.000266841	0.000408158	0.000516937	0.00043138	0.000423525	0.000375019	0.000312457	0.000135752	6.40308e-05	0.000496871	0.000453975	0.000233544	0.000915299	0.000498788	0.000477418	0.000454704	0.000364974
K01438	0.000101511	0.000162942	6.91576e-05	0.000149454	0.000162698	0.000252979	0.000508855	0.000350886	0.000132562	0.000393647	0.000199951	0.000252138	9.8452e-05	0.000210863	0.000340994	0.000477641	0.000388746	0.000347577	0.000517242	0.000290928	0.000556333	0.000226077
K11071	0.000163653	0.000410817	0.000265918	0.000407829	0.000359234	0.000404637	0.000387629	0.000330844	0.000288864	0.000292376	0.000824026	0.000427586	0.000101732	0.000304388	0.000479642	0.000556723	0.000606134	0.000522959	0.000365508	0.000535715	0.000619108	0.000530846
K01814	0.000626212	0.000600775	0.000507178	0.000391902	0.000298509	0.000504853	0.000366607	0.00032639	6.99224e-05	0.000488543	0.000293662	0.00062173	0.000617508	0.00037392	0.000865744	0.000487576	0.000686462	0.000483331	0.000472945	0.000566905	0.000675353	0.000606864
K05929	2.04294e-05	6.77345e-05	4.15227e-05	5.94842e-05	5.74241e-05	1.89005e-05	4.58233e-05	2.0831e-05	1.92805e-06	1.7989e-05	0.000115952	8.60743e-06	4.39832e-05	4.71587e-05	5.34317e-05	1.55207e-05	0.000421608	0.000195845	2.91803e-05	0.000176987	0.000516943	0.000254325
K01770	0.000284945	0.000553763	0.000183609	0.000505162	0.000470083	0.000375124	0.000373911	0.000461314	6.81395e-05	0.000438541	0.000436168	0.000243145	0.000394917	0.000265019	0.000497505	0.000315207	0.000597818	0.000450527	0.0004017	0.000442486	0.000873401	0.000635832
K12960	4.07376e-05	9.58897e-05	5.84754e-05	0.000156154	0.000134225	0.000109226	9.68384e-05	7.79353e-05	3.26873e-05	9.47223e-05	0.000134405	0.000154113	5.40413e-05	0.0001225	0.000212241	2.56053e-05	0.000406397	0.000362107	0.000131798	0.000249028	0.000512905	0.000193281
K05929	2.04294e-05	6.77345e-05	4.15227e-05	5.94842e-05	5.74241e-05	1.89005e-05	4.58233e-05	2.0831e-05	1.92805e-06	1.7989e-05	0.000115952	8.60743e-06	4.39832e-05	4.71587e-05	5.34317e-05	1.55207e-05	0.000421608	0.000195845	2.91803e-05	0.000176987	0.000516943	0.000254325
K01770	0.000284945	0.000553763	0.000183609	0.000505162	0.000470083	0.000375124	0.000373911	0.000461314	6.81395e-05	0.000438541	0.000436168	0.000243145	0.000394917	0.000265019	0.000497505	0.000315207	0.000597818	0.000450527	0.0004017	0.000442486	0.000873401	0.000635832
K12960	4.07376e-05	9.58897e-05	5.84754e-05	0.000156154	0.000134225	0.000109226	9.68384e-05	7.79353e-05	3.26873e-05	9.47223e-05	0.000134405	0.000154113	5.40413e-05	0.0001225	0.000212241	2.56053e-05	0.000406397	0.000362107	0.000131798	0.000249028	0.000512905	0.000193281
K01996	0.000215179	0.00026799	0.000440776	0.00046547	0.000773927	0.000384613	0.000476502	0.000399098	3.86819e-05	0.000448571	0.000341371	0.000201425	0.000178015	0.000153009	0.000614358	0.000416764	0.000552883	0.000429533	0.000488664	0.000419252	0.000303256	0.000773008
K14645	3.83244e-05	2.68711e-05	1.59739e-05	0.000291987	6.49971e-07	3.13611e-05	1.87158e-07	1.62487e-05	2.21942e-05	3.75166e-05	0.000173854	2.63098e-05	5.27153e-05	9.71789e-05	0.000357482	0	0.000243328	0.000108706	2.68201e-05	0.000151173	0.000447768	0.000372142
K00983	0.00046961	0.000234166	0.000566552	0.00024939	0.000203676	4.03774e-05	0.000131015	0.000154385	6.81107e-05	6.72113e-05	0.000105892	0.00016188	4.82523e-05	0.000599276	0.000124045	0.000290524	0.000470758	0.000556362	0.000406503	0.000262099	0.000343394	0.000534625
K00011	9.26276e-05	6.3087e-05	2.69831e-05	5.05577e-05	0.000382005	5.18774e-05	3.44325e-05	3.01826e-05	5.35378e-05	4.55064e-05	5.40259e-05	5.83943e-05	4.18728e-05	5.60887e-05	0.000121698	0.000185259	0.00018587	0.000409237	0.000100569	0.000284338	0.000437311	8.42444e-05
K01808	0.000842408	0.000514857	0.000575289	0.000418951	0.000513003	0.000625763	0.000695283	0.000441973	0.000596421	0.000597337	0.000783302	0.000826329	0.000770385	0.000762583	0.000775035	0.00085398	0.000677528	0.000890852	0.000589464	0.000891018	0.000803847	0.000839533
K02408	6.40843e-05	0.00014586	7.97568e-05	5.59626e-05	0.000138198	0.000161655	0.000281777	0.000157978	3.22012e-05	0.000250858	0.000131255	0.000192751	4.46363e-05	5.92603e-05	0.000223918	0.000277951	0.000326939	0.00015469	0.000263389	0.000310944	0.000473538	0.00017007
K13010	0.000415911	0.000292641	9.60311e-05	0.000176347	0.000700019	0.000272017	0.000367698	0.000303548	0.000460474	0.000254656	0.000657694	0.000216266	0.000133379	0.000552298	0.000438683	0.0004077	0.000763398	0.000614887	0.000329372	0.000616936	0.000294213	0.000501988
K01759	9.41139e-05	0.000117253	1.3411e-05	9.12709e-05	0.000231316	0.000178091	0.000343897	0.000168095	9.86888e-06	0.000199364	0.000132361	0.000232819	3.04907e-05	9.56161e-05	0.00024655	0.000281446	0.000307729	0.000142001	0.000234972	0.000226534	0.000674174	0.000152786
K13890	3.19893e-05	0.00013312	2.41474e-06	6.74374e-05	0.000110686	0.000132197	0.000252323	0.000154456	2.61072e-06	0.000177855	7.27855e-05	8.46553e-05	2.20791e-05	4.04816e-05	0.000163405	0.000269717	0.000277072	8.78469e-05	0.000198698	0.000165115	0.000602039	0.000119533
K02406	5.11333e-06	0.000113181	3.64204e-05	1.40982e-05	7.19055e-05	2.43442e-05	9.96944e-05	3.8667e-05	5.19988e-06	0.000195196	0.000104499	3.73298e-05	1.65672e-05	4.58014e-05	0.000206937	0.000229818	0.000297084	5.5045e-05	6.53164e-05	0.000103479	0.000468988	0.000174831
K11808	0.000111148	0.00020048	8.14766e-05	0.000143179	0.00016691	5.81922e-05	8.45208e-05	0.000101934	0.000105646	3.8466e-05	0.000164391	0.000149736	6.89011e-05	0.000344813	0.000153556	0.000262592	0.000426078	0.000359903	9.68934e-05	0.000381242	0.000160387	0.000295736
K10202	3.21297e-05	9.88551e-05	1.0275e-05	0.0001137	0.000278826	5.9309e-05	3.64689e-05	3.41405e-05	4.9159e-06	1.50063e-05	6.2323e-05	8.55832e-05	1.52041e-05	4.65956e-05	0.000195501	5.52805e-05	0.00029016	0.000129673	0.000108945	0.000211043	0.000462546	0.000136818
K01843	6.96621e-05	0.000174139	1.24246e-05	8.83113e-05	0.0001053	0.000196744	0.000399809	0.000203235	7.98358e-06	0.000287221	0.000127417	0.000108578	6.16538e-05	6.62583e-05	0.000301103	0.000342309	0.000219725	0.000210511	0.00028192	0.000273588	0.000387562	0.000137118
K02124	0.000145061	0.000434987	0.000169061	0.000546482	0.000492722	0.000194406	0.000252484	0.000172505	3.24052e-05	0.000262425	0.000377945	0.000304513	7.7091e-05	0.000301652	0.000344672	0.000305005	0.00040374	0.000423734	0.000239618	0.000376966	0.00077294	0.000340306
K03594	7.90026e-05	0.000187809	1.74418e-05	7.26505e-05	0.00011039	0.000185721	0.00037864	0.000274387	4.23653e-06	0.000229385	0.000149491	0.000112292	3.43969e-05	0.000109653	0.000268456	0.000355397	0.000229116	0.000124632	0.000362057	0.000271652	0.00042762	0.000100961
K17725	0.000168288	0.000231002	6.0411e-05	0.000333509	0.000640085	0.000152349	0.000244694	0.000226811	0.000296429	0.000135541	0.000548235	0.000332471	0.000104474	0.000564377	0.000304692	0.000509955	0.000414549	0.000412572	0.000320369	0.000621022	0.00033806	0.000397278
K15024	2.33398e-05	0.000112447	3.10343e-06	6.88751e-05	0.000146326	4.98272e-06	6.63594e-05	1.74772e-05	6.66304e-06	7.54614e-06	5.67448e-05	2.35464e-05	6.81529e-06	0.000143338	3.36592e-05	0.000252081	0.000301524	0.000284142	3.45132e-05	7.72435e-05	0.000327453	7.16406e-05
K01963	0.000198619	0.000274704	9.54842e-05	0.000242749	0.000110048	0.000215498	0.00036618	0.000268901	4.85055e-05	0.000344868	0.00017097	0.000157781	0.000169906	8.82679e-05	0.000240259	0.000309861	0.000436978	0.000235287	0.000311694	0.00028741	0.000321983	0.00041804
K01470	6.88735e-05	0.000226366	4.29069e-05	5.81421e-05	0.00035787	2.78542e-05	9.35898e-05	8.16908e-05	0.00011248	4.5634e-05	0.000155568	0.000117512	2.42708e-05	0.000323464	0.000194093	9.40941e-05	0.000389704	0.000110501	0.00015453	0.000301743	0.000496925	0.000230101
K02417	2.76582e-05	0.000108859	0	6.46981e-06	6.60764e-05	0.000120689	0.000217739	0.000115827	5.2656e-07	0.000148361	6.35379e-05	7.40357e-05	6.16124e-06	3.13176e-05	0.000156227	0.000192369	0.000199604	9.36305e-05	0.000202438	0.000239894	0.000379431	6.7814e-05
K01912	8.57867e-05	0.000150241	5.72987e-05	0.000175523	0.00050427	0.000168158	0.000179788	0.000116532	2.58236e-05	0.000116693	0.000241301	4.13846e-05	0.000391349	0.000227871	0.000231517	0.000265451	0.000380763	0.000216544	0.000112854	0.000504023	0.000409276	0.000246681
K17716	2.32905e-05	4.22802e-05	1.4922e-05	2.44818e-05	3.14272e-07	3.73788e-05	7.59225e-05	1.79618e-05	8.85093e-06	3.17305e-05	3.8679e-05	3.69067e-05	2.94663e-06	2.78867e-05	7.00223e-05	0.000185167	6.04238e-05	0.000161297	4.56109e-05	0.00022548	0.000260314	0.000144641
K12450	4.77547e-06	3.95237e-05	2.52538e-05	5.76713e-05	3.81131e-05	7.68024e-05	1.84647e-05	2.15593e-05	8.94034e-06	1.50208e-05	2.31572e-05	4.07125e-06	3.56463e-05	3.99257e-05	6.41176e-05	1.09198e-07	0.000349023	0.000163395	5.25249e-05	8.5413e-05	0.000338426	8.18884e-05
K01182	0.000141989	0.000335535	0.000228234	0.000148092	0.000293964	0.000181647	8.96172e-05	0.000154936	6.80878e-05	0.000171053	0.000176905	0.000420883	0.000121035	0.00025589	0.000197752	0.000165203	0.000454887	0.00034457	0.000228751	0.000307038	0.000473092	0.000301382
K06236	5.93644e-05	9.92073e-05	2.72697e-05	0.00019798	0.000275839	0.000113013	2.69892e-05	7.60063e-05	1.36962e-05	4.42097e-05	8.85035e-05	2.94694e-05	6.68359e-05	0.000128935	0.000400209	7.79381e-05	0.000106004	0.00031896	0.000114019	9.39109e-05	0.000273559	0.00019161
K09065	6.4926e-05	6.59016e-05	1.10439e-05	7.99549e-05	0.000109169	2.39672e-05	7.12496e-05	3.7502e-05	3.17483e-05	2.18728e-05	6.94709e-05	7.28146e-06	7.86274e-06	0.000183223	5.66557e-05	0.000251407	0.000270935	0.000164075	4.8422e-05	0.000266461	5.59152e-05	0.000178412
K10551	3.29634e-05	0.00013743	0.000114733	8.22401e-06	0	3.44603e-05	1.59445e-05	9.06744e-05	2.00971e-06	1.11372e-06	1.80512e-05	9.78558e-05	1.63408e-05	1.12128e-05	0.000324145	1.67856e-05	6.65261e-05	6.56634e-05	0.000235344	0.000142784	6.39428e-05	0.000236176
K07684	4.57572e-05	0.000112133	8.35328e-06	0.000103188	6.50675e-06	0.000135336	0.000237093	0.000132629	2.54437e-05	0.000179208	0.000149556	7.51536e-05	1.63908e-05	3.7643e-06	0.000253067	0.000184976	0.000203413	7.73683e-05	0.000181678	0.000141685	0.000309083	0.000165215
K01685	8.83651e-05	0.000158861	1.20729e-05	9.77143e-05	0.000133857	0.000193887	0.000285845	0.000278605	6.07572e-05	0.000200702	0.000113712	0.000108046	0.0002419	4.148e-05	0.000186519	0.000285361	0.000252197	0.000142688	0.000292488	0.000218649	0.000390772	0.000191589
K03410	7.7637e-07	1.49582e-05	1.74459e-05	6.00373e-06	7.88774e-05	2.09322e-06	4.61667e-05	8.93325e-06	3.09068e-06	3.56414e-06	3.86594e-05	1.46404e-05	1.61884e-05	3.66222e-05	3.91956e-05	3.92641e-05	0.000225805	7.09264e-05	2.55292e-05	0.000140161	0.000301852	0.000118104
K08300	7.0697e-05	0.00029571	2.88884e-05	4.78328e-05	0.000127274	0.000139963	0.000254096	0.00018237	2.58007e-05	0.00019383	0.000118661	0.000123909	1.8248e-05	1.58442e-05	0.000182455	0.000270906	0.000196226	8.51851e-05	0.00020932	0.000236578	0.000373899	0.000172992
K01513	8.97611e-05	3.97868e-05	8.2634e-07	7.14726e-05	0.00022214	1.79018e-05	4.34014e-05	1.47604e-05	3.64188e-06	1.19307e-05	5.51606e-05	2.52531e-06	1.55603e-05	0.000163861	0.000125702	6.9535e-05	0.000290764	7.97191e-05	7.80292e-05	9.4883e-05	0.000363491	0.000112694
K07669	9.87194e-06	1.35383e-05	2.33742e-05	0.000160799	0.000205549	1.12248e-05	2.43925e-05	1.7824e-05	7.32874e-07	2.53687e-05	0.000119491	3.65533e-05	3.89238e-05	4.19541e-05	0.000114248	4.35169e-05	0.000246116	9.4135e-05	4.47752e-05	0.000157678	0.000338183	0.000118672
K01758	7.06135e-06	8.8023e-06	1.83081e-06	2.84296e-05	0.000141908	1.18523e-06	2.27725e-05	4.4141e-06	2.15956e-07	1.15379e-05	5.74356e-05	7.63155e-07	4.65166e-07	4.09653e-05	4.81241e-05	0.000108441	0.000181458	4.99599e-05	4.43128e-05	5.32693e-05	0.000370647	6.43484e-05
K12897	4.95837e-06	1.50751e-05	8.38701e-06	1.25608e-05	2.11465e-05	2.11414e-05	1.46767e-05	7.64937e-06	3.08323e-06	1.7158e-06	2.73797e-05	1.06496e-05	3.41466e-06	2.58583e-05	4.05501e-05	0.000148775	2.35439e-05	0.000294391	4.51615e-05	0.000239374	0	3.64458e-05
K00881	3.35843e-05	0.00014007	0.000145059	2.10004e-05	3.69016e-07	3.83672e-05	1.97746e-05	9.37544e-05	8.38225e-07	1.35701e-05	2.74823e-05	9.69047e-05	1.58186e-05	5.98597e-05	0.000282139	2.06622e-05	7.4454e-05	7.5251e-05	0.000239944	0.00015831	7.20916e-05	0.000193037
K01256	6.20234e-05	4.7114e-05	1.69308e-05	7.07929e-05	0.000193181	4.96622e-05	6.65654e-05	0.000107753	6.1591e-06	3.2201e-05	7.07194e-05	1.98361e-05	2.48444e-05	7.26344e-05	0.000126374	0.00022443	4.80024e-05	0.00019569	0.000122911	0.0002265	4.63405e-05	7.04012e-05
K13519	2.10881e-06	9.80159e-06	0	0	8.53349e-06	1.48101e-06	5.20798e-06	3.41954e-06	1.71291e-07	2.84578e-07	8.38392e-07	1.52137e-07	0	0	2.65444e-05	0.000174898	1.90428e-05	0.000128017	3.88447e-05	0.000207094	3.78677e-07	0
K04574	4.86652e-05	9.17896e-06	2.18294e-05	4.96306e-05	3.85187e-05	5.90615e-05	1.07616e-05	2.07925e-05	5.74806e-06	3.38921e-05	3.55873e-05	7.71343e-06	1.25381e-05	5.59285e-05	5.94899e-05	5.72728e-05	0.000117479	0.00016049	3.61118e-05	0.000141238	0.000130797	4.17218e-05
K06046	6.41125e-07	1.30892e-06	5.14809e-07	2.48089e-05	0.000157375	1.77515e-06	4.64527e-05	1.28129e-06	2.27474e-07	8.51083e-07	2.05748e-05	1.2504e-05	0	2.53918e-05	0.000208996	1.25914e-05	7.69644e-05	7.21722e-05	2.4972e-05	0.000172672	6.03424e-05	4.08158e-05
K13408	7.94e-06	1.31766e-05	2.4832e-06	5.79031e-06	1.57013e-06	1.8657e-06	5.62456e-05	2.04255e-05	0	4.29715e-06	3.29998e-05	6.43069e-07	1.96136e-07	3.40377e-06	5.09832e-05	1.49785e-05	7.30266e-05	0.000166095	4.65036e-05	1.63632e-05	1.2757e-05	6.80516e-05
K01787	3.02302e-05	3.87989e-05	1.69248e-05	2.32001e-05	5.81585e-05	2.91665e-05	7.92331e-05	3.83752e-05	7.96354e-06	8.34772e-06	9.21556e-05	1.82853e-05	8.77233e-06	2.68633e-05	8.92074e-05	4.24426e-05	9.04902e-05	9.59245e-05	3.57874e-05	9.81136e-05	0.00010336	7.04115e-05
K18014	2.68481e-05	1.43318e-05	4.17035e-06	7.42753e-05	7.88812e-05	7.96573e-06	4.92506e-05	1.46381e-05	3.23117e-07	4.62895e-05	7.18629e-05	1.52507e-05	3.3675e-05	2.49068e-05	0.000123368	7.78672e-05	1.8521e-05	0.000148315	5.60269e-05	7.42544e-05	2.68464e-05	7.09801e-05
K18013	2.24169e-05	1.00759e-05	3.16983e-06	7.63456e-05	6.78594e-05	4.04875e-06	5.32363e-05	1.03568e-05	6.89129e-07	4.16478e-05	8.30681e-05	1.31676e-05	2.93721e-05	2.35149e-05	8.59806e-05	8.93892e-05	3.3719e-05	0.000135897	6.63054e-05	7.6292e-05	3.08225e-05	4.70005e-05
K00587	9.5045e-06	8.753e-06	7.37268e-06	1.18066e-05	3.02013e-05	4.20333e-06	3.99576e-06	7.43557e-06	1.2788e-05	1.54109e-05	9.84395e-06	1.73553e-05	1.17922e-05	2.20857e-06	4.23201e-05	9.83843e-07	2.21056e-05	0.000167972	5.25831e-05	2.39541e-05	5.95117e-05	3.12562e-05
K13677	9.06391e-06	1.81099e-06	8.42827e-07	4.71863e-06	1.04013e-06	2.06106e-06	9.68031e-06	4.34975e-05	2.02965e-06	5.25341e-06	2.74381e-05	8.06773e-06	4.5951e-06	2.84352e-06	1.66588e-05	0	3.36002e-05	3.29577e-05	3.8504e-05	9.27013e-05	5.47534e-05	9.81567e-05
K03475	6.88746e-06	1.99467e-05	1.19639e-06	5.51993e-06	0.000131552	5.89549e-06	1.0633e-05	1.23449e-05	1.02887e-06	7.30295e-06	5.88104e-05	5.08152e-05	1.10792e-06	4.26312e-06	7.18375e-05	4.2462e-05	1.41843e-05	8.81543e-05	2.59138e-05	0.000106746	5.26526e-05	6.2924e-05
K17205	0	1.06128e-06	7.89763e-07	4.8781e-06	4.27418e-06	1.84475e-07	9.50528e-06	1.86182e-05	0	3.54717e-05	8.60202e-06	4.93627e-07	5.6835e-07	2.7439e-05	3.19867e-05	2.68704e-05	6.41264e-05	2.83494e-05	7.13155e-05	3.49392e-05	7.99353e-05	7.98248e-06
K10241	1.40301e-06	1.41234e-06	3.26287e-07	6.86809e-06	3.11027e-05	1.11138e-06	1.664e-06	7.56462e-07	0	1.99605e-07	9.4348e-06	0	0	8.07333e-06	1.89926e-05	2.35612e-06	3.69698e-05	4.44922e-05	2.49762e-05	0.000100701	5.04178e-05	3.70969e-05
K00169	3.63313e-06	6.49554e-05	4.44742e-05	2.02923e-05	3.80113e-05	9.40155e-06	3.95444e-05	1.97518e-05	1.50368e-05	4.72429e-05	3.27481e-05	1.96855e-05	2.43235e-05	0.000104073	3.32509e-05	1.90433e-05	0.000110854	6.71404e-05	3.47647e-05	7.20939e-05	8.83789e-05	0.000129349
K01630	6.16459e-06	1.09408e-05	9.08686e-06	1.63463e-05	0	7.25913e-06	1.98874e-05	1.51857e-05	4.95946e-07	1.63204e-05	2.15998e-05	2.89845e-06	1.47451e-05	7.17582e-06	3.28914e-05	1.3621e-06	5.05889e-05	4.07569e-05	3.50129e-05	5.14079e-05	6.15543e-05	7.55189e-05
K17241	2.27717e-06	2.6193e-05	2.49129e-06	1.23271e-05	0.000171671	7.1189e-06	2.83236e-05	2.6384e-06	2.48829e-06	2.37745e-06	3.11113e-05	6.01471e-06	3.18775e-06	7.42226e-05	8.41428e-05	2.28563e-06	0.000126859	3.31821e-05	5.05489e-05	3.00993e-05	8.06457e-05	6.45686e-05
K00161	1.04801e-05	3.49251e-06	4.10804e-06	2.10353e-05	4.37513e-05	7.04435e-06	2.65097e-05	7.39463e-05	1.30629e-06	2.37352e-05	8.24844e-05	1.03334e-05	2.17283e-06	6.19973e-06	5.96143e-05	2.53857e-06	6.0016e-05	5.3738e-06	6.95737e-05	5.92966e-05	9.15566e-05	8.48327e-05
K00033	4.12591e-05	5.84305e-05	1.3552e-05	3.40605e-05	0.000191823	5.13469e-05	1.0632e-05	4.67874e-05	2.1412e-05	2.33363e-05	0.000171186	2.67483e-05	2.12399e-05	0.000120091	7.78408e-05	4.81278e-05	9.86504e-05	5.85108e-05	0.000120188	0.000113583	0.000117607	9.24781e-05
K18534	0	3.8711e-06	3.82916e-07	1.07309e-06	3.27466e-06	2.7595e-07	4.25744e-07	1.3184e-06	0	9.36991e-07	3.94151e-06	7.69642e-07	4.13345e-07	2.36631e-06	2.56317e-05	1.03717e-06	4.80092e-05	1.86372e-05	2.17096e-05	9.68983e-05	1.95696e-05	2.83132e-05
K17214	3.30574e-06	1.80183e-06	4.88302e-06	3.2432e-06	1.60805e-05	2.10303e-06	3.57572e-06	1.56438e-05	0	4.05796e-05	1.71301e-05	9.34435e-06	2.7893e-06	2.33044e-05	2.66283e-05	1.67941e-06	3.11976e-05	4.34624e-05	7.95367e-05	2.71305e-05	4.74333e-05	3.41965e-05
K18563	7.3383e-07	1.92457e-07	0	0	4.37854e-06	4.49791e-07	5.54657e-07	4.98693e-07	0	0	3.97425e-06	1.64347e-07	0	6.38321e-06	2.57533e-05	1.26312e-06	1.39649e-05	1.57348e-05	1.93838e-05	8.74718e-05	1.72533e-05	2.77977e-05
K02002	4.95781e-05	2.85874e-05	1.86369e-05	1.75822e-05	1.46179e-05	2.59698e-05	5.80702e-05	3.75741e-05	3.73382e-05	9.98974e-06	7.16365e-05	1.01365e-05	5.04797e-05	0.000119474	3.9691e-05	8.28156e-05	9.29058e-05	8.34325e-05	1.95859e-05	3.69735e-05	7.23113e-05	8.24381e-05
K01469	2.36097e-06	2.73949e-06	8.94455e-08	7.04659e-06	8.91918e-06	2.54815e-05	2.11208e-06	3.1556e-06	3.29354e-07	8.05025e-07	2.10413e-05	1.82129e-06	1.11041e-05	8.93699e-06	8.901e-05	8.31418e-06	3.55954e-05	2.15042e-05	2.23157e-05	2.03218e-05	1.49547e-05	3.69149e-05
K11959	1.80978e-07	3.97868e-07	0	2.76263e-07	2.12969e-06	1.48997e-06	0	5.16905e-05	6.45861e-07	1.26536e-07	0	5.9763e-06	0	1.2567e-06	2.4276e-05	0	1.05823e-05	2.19153e-05	3.39951e-05	8.691e-05	1.95531e-05	3.02674e-05
K14506	5.26776e-07	3.3281e-07	5.2247e-07	3.9074e-07	8.93868e-06	9.81495e-07	2.60998e-06	1.91773e-06	0	8.05803e-06	8.69029e-06	0	2.95363e-07	9.55775e-06	2.00342e-05	2.56669e-05	5.06946e-05	3.78683e-05	2.27986e-05	1.512e-05	1.52333e-05	1.50986e-05
K18012	1.89927e-05	5.00588e-06	2.40421e-06	4.28055e-05	3.74132e-05	3.36732e-06	2.53258e-05	6.82335e-06	4.93084e-07	1.16788e-05	1.59794e-05	8.95512e-06	2.08971e-05	9.85463e-06	8.14438e-05	3.68696e-05	1.48827e-05	4.67503e-05	9.65022e-06	5.54725e-05	7.9942e-06	4.3424e-05
K01640	1.35238e-05	6.92026e-06	1.95694e-06	3.04599e-05	1.80838e-05	1.31025e-05	8.1729e-06	6.48354e-06	8.77936e-06	1.43367e-05	2.51426e-05	7.4209e-07	4.52833e-06	0.000102521	3.51048e-05	9.07479e-06	5.77514e-05	7.30943e-05	2.48896e-05	5.15224e-05	2.58936e-05	4.1648e-05
K17234	1.87647e-05	6.39556e-06	1.28069e-06	9.05257e-07	4.75629e-06	2.45319e-06	8.50523e-06	2.15117e-06	0	2.7835e-06	2.96565e-05	2.85167e-06	1.03123e-06	7.78384e-06	2.55579e-05	2.97978e-06	4.62607e-05	3.80215e-05	3.11585e-05	2.35874e-05	2.1679e-05	4.36684e-06
K14654	1.46373e-05	1.16741e-06	0	1.30416e-05	3.06056e-05	4.39342e-07	0	0	0	6.61666e-06	2.68196e-06	0	8.81317e-07	4.53693e-06	2.26343e-05	1.3621e-06	3.98395e-05	1.68881e-05	3.13763e-05	1.86349e-05	1.38796e-05	2.56635e-05
K02150	0	1.53702e-06	2.35192e-07	8.17289e-06	2.82321e-05	6.42116e-07	0	7.69828e-06	0	2.5898e-06	4.34916e-06	1.34606e-06	0	1.21563e-06	2.7112e-05	3.0447e-06	1.71532e-05	1.33044e-05	3.51639e-05	1.55963e-05	2.10038e-05	2.40343e-05
K04573	1.04148e-06	3.52097e-06	4.65832e-06	1.07414e-05	1.71472e-05	1.09582e-05	5.77191e-06	2.24985e-06	6.11489e-08	2.89468e-06	7.04887e-06	6.36209e-06	3.34547e-05	2.24612e-06	1.49955e-05	1.64317e-06	3.0217e-05	3.75055e-05	1.25584e-05	1.95528e-05	2.38293e-05	4.49699e-05
K14002	0	0	0	0	3.73839e-06	1.96412e-06	0	0	0	0	0	0	0	0	2.05103e-05	0	0	2.68397e-05	2.01657e-05	5.24819e-06	1.57151e-05	1.92427e-05
K17237	3.40484e-07	3.75944e-07	0	2.20074e-07	5.69551e-06	0	0	1.56866e-07	0	0	3.64887e-06	0	0	3.80916e-06	2.80066e-05	2.63186e-06	1.42469e-05	3.26256e-06	2.29098e-05	1.93401e-05	1.68804e-05	1.55939e-06
K01226	1.57492e-06	1.24594e-06	2.64004e-07	5.11548e-07	3.58514e-05	1.20336e-06	2.52193e-06	9.33448e-06	8.76204e-07	1.43382e-06	9.88787e-06	6.64827e-07	8.58622e-07	1.73722e-05	1.52876e-05	1.47693e-05	1.18938e-05	1.41535e-05	3.6749e-05	1.01235e-05	1.43651e-05	2.33122e-05
K00720	0	0	1.11645e-06	0	0	0	0	6.66474e-06	0	0	0	1.37603e-06	0	0	7.45285e-06	0	4.55832e-06	1.06173e-05	1.07433e-05	0	0	1.95929e-05
K03260	6.80248e-06	1.74361e-06	2.1713e-06	2.35544e-07	0	8.32857e-07	1.4288e-07	3.24592e-06	9.9939e-07	2.97794e-06	7.27818e-06	1.37441e-06	5.06574e-06	9.37223e-08	0	0	0	5.81983e-07	2.66524e-07	1.14998e-06	0	5.56335e-07
K11383	5.0117e-06	4.7036e-06	2.6008e-06	3.23934e-07	0	8.33015e-07	6.5499e-07	8.46617e-07	1.68477e-06	2.18031e-06	7.81221e-06	1.02384e-06	5.407e-06	0	0	0	1.79235e-07	6.40302e-07	2.4436e-07	3.51449e-07	0	8.16113e-07
K06045	7.57266e-06	1.54839e-07	3.15354e-06	3.44437e-06	4.09266e-06	0	0	0	0	1.48398e-06	0	1.98335e-07	3.31686e-06	1.12526e-05	0	0	0	0	0	2.28641e-06	0	0
K01573	9.83058e-06	3.77544e-06	0	0	0	6.39383e-06	3.3516e-07	5.51366e-06	2.26869e-06	3.51787e-06	1.44355e-05	1.612e-06	7.44901e-06	0	0	0	0	4.36859e-06	6.25198e-07	2.24797e-06	0	1.74003e-06
K06857	4.2747e-06	1.23226e-06	4.07557e-06	4.08767e-06	0	6.9534e-06	0	1.21189e-05	0	1.21599e-05	0	8.76899e-07	4.86255e-06	0	0	0	0	1.42586e-06	3.25301e-06	0	0	9.08681e-07
K00143	7.50763e-06	5.64644e-07	2.05621e-05	6.48579e-06	0	2.7825e-06	0	0	1.19525e-05	0	5.16463e-06	7.07727e-07	7.40959e-07	1.21922e-07	4.47173e-07	0	0	1.00946e-07	0	0	0	2.41243e-07
K08653	3.09573e-06	1.0403e-06	2.31276e-05	2.78392e-06	0	1.11859e-07	5.72819e-06	3.47259e-06	0	4.70026e-06	7.25588e-06	1.26908e-07	0	3.45814e-05	0	8.82272e-07	3.26561e-07	0	2.461e-07	0	3.32034e-06	0
K02567	2.69573e-05	5.23396e-07	2.40088e-05	2.09438e-05	1.94017e-07	2.93861e-06	0	1.0924e-06	8.37048e-06	1.48159e-07	0	9.67543e-06	0	0	3.15447e-08	3.12183e-08	0	0	8.86137e-08	0	0	1.88807e-06
K01368	1.41718e-07	4.16358e-06	2.25535e-05	2.96208e-05	0	2.6891e-05	0	1.30583e-07	0	1.34805e-05	0	0	6.17466e-07	0	0	0	0	3.26889e-06	0	0	0	0
K18104	1.43234e-07	2.78126e-06	1.86137e-05	3.02592e-05	0	1.76676e-05	0	5.91142e-07	0	3.08506e-05	0	2.70104e-07	1.14518e-05	0	7.82951e-08	0	0	2.5085e-06	0	0	0	0
K15023	2.245e-05	6.19545e-05	1.83183e-05	4.11297e-05	4.59827e-06	1.81364e-05	8.61028e-07	9.51478e-06	1.3061e-06	1.54455e-05	1.73737e-05	4.10615e-06	8.09555e-06	1.26031e-05	5.29094e-07	3.80588e-07	3.29053e-07	1.19825e-05	8.3285e-06	1.45174e-06	3.75517e-06	2.95514e-06
K11075	6.83084e-06	4.97708e-05	5.49727e-06	1.99585e-05	4.17499e-07	1.72749e-05	1.37978e-06	8.83444e-06	8.87273e-06	7.61688e-06	3.36205e-05	6.33237e-06	3.89828e-06	3.8918e-05	5.7264e-07	0	0	3.74678e-07	6.00555e-06	0	5.16189e-06	7.16332e-07
K13815	4.31261e-05	8.67133e-05	1.9252e-05	3.60796e-05	1.37494e-06	7.14308e-05	1.6074e-07	3.2259e-05	3.92024e-05	4.94281e-05	3.14409e-06	3.24542e-05	3.17652e-05	5.08939e-07	9.74661e-06	1.66035e-05	2.5263e-05	1.43765e-05	8.09101e-06	1.12761e-05	7.24216e-06	5.01096e-06
K02304	8.54289e-06	4.18606e-05	0.000107436	1.58762e-05	4.75733e-05	5.57505e-05	1.73989e-05	7.75181e-06	1.72249e-05	5.94477e-05	4.9254e-05	1.28541e-05	1.2578e-05	5.93296e-05	1.28357e-05	1.30435e-05	2.20932e-05	1.26842e-05	2.92032e-06	2.16307e-05	4.62884e-06	1.1324e-05
K15971	3.67129e-05	9.2427e-05	9.89718e-05	0.000144514	1.11141e-05	6.23144e-05	3.53989e-07	2.37163e-05	4.31907e-05	0.000103582	1.29927e-05	0.000101204	2.28048e-05	1.79836e-05	3.01567e-05	3.18653e-05	4.49404e-05	4.74249e-05	2.49116e-05	4.13105e-06	9.15204e-06	1.27226e-05
K06896	8.19022e-05	0.000173587	6.73752e-05	0.000122468	2.51965e-05	4.30945e-05	6.96669e-05	7.81015e-05	6.08777e-05	1.55164e-05	6.2957e-05	0.000146932	3.36688e-05	6.00212e-05	1.9276e-06	1.54043e-05	2.80371e-05	2.97057e-05	6.84813e-05	4.2792e-06	6.54536e-05	4.51924e-05
K00122	6.09422e-05	4.13711e-05	4.11929e-05	8.6517e-05	0.000274309	9.54573e-05	1.12688e-05	1.39915e-05	4.63706e-06	1.88397e-05	1.06349e-05	4.23483e-05	4.45646e-05	0.000164449	1.51238e-05	3.45958e-05	6.62197e-06	3.54591e-05	2.1595e-05	2.11918e-05	1.18593e-05	9.24821e-06
K03405	2.21973e-07	1.16829e-06	0.000210672	7.48773e-05	0.000238658	4.98464e-05	1.99861e-05	0	2.35643e-07	6.17385e-05	6.59683e-05	2.39615e-06	1.05453e-06	3.42527e-07	6.75832e-06	3.9497e-06	8.95878e-06	1.18969e-06	5.85194e-07	5.85555e-06	1.01417e-05	1.03132e-05
K01910	2.76228e-06	2.05989e-05	0.000244406	6.95668e-05	0.00028236	4.80338e-05	1.30262e-05	1.49359e-06	7.31914e-07	7.32075e-05	5.49216e-05	3.91423e-06	5.58635e-06	0	5.21747e-06	5.56098e-06	2.31753e-07	1.45462e-05	2.19032e-06	0	9.72819e-06	4.11012e-05
K01713	2.29031e-05	2.38226e-05	0.000247106	9.10766e-05	0.000295523	6.37578e-05	1.40034e-05	2.81848e-05	2.84343e-05	7.41427e-05	0	4.49132e-05	6.09287e-05	0.000109208	4.0581e-05	1.74921e-05	3.65204e-05	4.66453e-05	1.23919e-05	3.96299e-05	4.56771e-06	2.9864e-05
K10815	6.49529e-05	1.46041e-05	7.83271e-05	5.59548e-05	0	8.14159e-05	2.98626e-07	5.08714e-05	6.89936e-05	0.000113289	0.000188091	0.00030693	6.1303e-05	8.37007e-05	2.33023e-05	0	6.49608e-05	5.29692e-05	2.32428e-05	2.53482e-05	7.55577e-06	5.53548e-05
K01848	3.22025e-06	6.64324e-06	0.000226256	7.61112e-05	0.00031907	6.547e-05	6.35445e-06	5.03225e-07	2.12196e-07	6.92666e-05	6.17373e-05	3.75489e-05	1.80559e-07	2.23817e-07	5.95614e-06	5.47279e-06	2.14458e-07	1.35161e-06	4.38571e-07	0	1.14214e-05	1.1924e-05
K10747	0.000256788	2.22837e-05	2.08706e-07	3.04939e-05	0.000245537	2.10056e-05	4.54188e-05	2.78519e-05	1.70879e-05	0.000163776	8.17327e-06	0.000106943	1.25943e-05	0	3.25806e-06	8.25956e-07	0	6.0419e-05	1.26878e-05	1.08364e-06	4.74689e-06	1.67874e-06
K01601	3.97677e-06	1.15041e-05	0.000239054	7.95497e-05	0.000311103	5.93325e-05	1.42399e-05	3.12352e-06	0	7.83815e-05	6.5035e-05	5.43146e-05	7.59078e-07	0	4.88423e-06	5.78378e-06	3.20645e-06	4.11316e-06	5.29072e-07	0	7.97721e-06	1.23181e-05
K04962	0.000260476	9.49482e-05	1.59243e-05	6.89373e-05	0.00018861	0.00012814	1.36021e-05	8.57872e-05	0.000173398	8.97658e-05	3.7443e-05	4.82841e-05	0.000297861	5.58275e-05	4.00934e-05	3.28781e-05	3.49191e-05	0.000125919	2.70108e-05	5.43341e-05	3.93113e-05	3.79303e-05
K02841	9.78909e-06	9.18668e-06	0.000224131	0.00013558	0.000253548	8.36428e-05	1.3056e-05	2.54217e-06	1.09294e-05	5.64144e-05	3.16613e-05	1.34065e-05	0.000147253	9.09071e-05	5.64958e-06	3.08211e-05	2.5812e-07	5.102e-05	9.6667e-07	0	7.79414e-06	1.16325e-05
K07777	0.000181865	6.16668e-06	9.4343e-05	8.09639e-06	4.86787e-07	2.66538e-05	3.672e-07	7.02355e-05	0.000381913	0.000117335	3.175e-05	0.000118086	0.000306977	3.58366e-07	2.09168e-06	2.24393e-07	9.36903e-05	1.9036e-05	1.54068e-05	1.39558e-06	1.97627e-05	5.24425e-05
K10678	7.4275e-05	1.19175e-05	0.000206097	0.0001051	9.90248e-05	8.35762e-05	5.45326e-06	5.26847e-06	0.000394262	3.87747e-05	3.95353e-05	8.91338e-05	7.26293e-05	9.78081e-06	6.71488e-05	0	2.45307e-05	2.59434e-06	5.98813e-06	1.19099e-05	2.37381e-05	1.59238e-06
K14940	1.09334e-05	0.000109383	9.86655e-05	5.26097e-05	0.000474678	2.28758e-05	0	3.37122e-05	2.6072e-05	5.85526e-05	1.71579e-05	7.62185e-06	1.9513e-05	0.000217022	0	5.33614e-07	9.83156e-06	1.87062e-05	3.04587e-06	0	9.09145e-06	1.30126e-05
K09011	0.00033935	0.000128716	0.00025348	7.12554e-05	0.000212313	0.00014724	6.91988e-05	5.62778e-05	1.61322e-05	0.000102984	9.26404e-05	9.25716e-05	0.000369472	0.000205105	3.0444e-05	9.57537e-05	0.000100255	5.21225e-05	2.6515e-05	8.85157e-05	5.25985e-05	0.000160462
K13038	8.09043e-05	0.000131362	0.00016405	0.000193114	0.000256486	7.04543e-05	5.3006e-05	0.000155784	0.000462276	6.02263e-05	0.00016202	0.00015615	0.00014046	0.000231242	3.13267e-05	5.80314e-05	0.000133652	0.000155452	0.000102693	1.2668e-05	9.31787e-05	0.000106352
K00979	0.00013776	5.97163e-05	0.000285532	0.000127345	0.000549636	7.31764e-05	0.000151591	0.000100116	0.000238632	0.000108978	0.000199137	0.000113862	6.40838e-05	2.29732e-05	7.08523e-05	9.97504e-05	0.000111477	6.89928e-05	5.41147e-05	2.1133e-05	8.8839e-05	9.89775e-05
K00029	0.00029177	6.80263e-05	0.000278711	2.43565e-05	1.79357e-05	0.000129734	6.79348e-05	5.94995e-05	1.9888e-05	0.000108936	3.91457e-05	9.12929e-05	0.000403484	2.83477e-05	4.78585e-05	4.292e-05	3.776e-05	3.67807e-05	2.22249e-05	1.71277e-05	3.14099e-05	3.28032e-05
K00002	4.28941e-05	4.47715e-05	0.000347077	8.38081e-05	0.000580386	0.000161513	4.26639e-05	3.78147e-05	4.51914e-05	0.000168266	6.17433e-05	4.2215e-05	0.00021322	0.000171183	0.000100932	1.16848e-05	9.60272e-05	0.000103435	1.88998e-05	1.56121e-05	7.3803e-05	5.76617e-05
K18240	0.000348682	4.37357e-05	0.000294637	3.10364e-06	2.06555e-05	0.00013783	5.09097e-05	4.69781e-05	4.86376e-06	0.000116671	3.98931e-05	7.53382e-05	0.00044531	6.09462e-05	6.21876e-06	2.51e-05	4.04089e-05	1.78879e-05	1.89598e-05	4.28723e-05	3.50522e-05	2.699e-05
K01658	0.000325022	7.26496e-05	0.000527883	0.000102375	0.000338657	0.000246586	0.000168499	9.31463e-05	4.30238e-05	0.000172682	9.84864e-05	9.64098e-05	0.000460089	0.000109698	0.000197898	4.2464e-05	9.7498e-05	0.000161411	7.04835e-05	7.26215e-05	8.83307e-05	0.000125963
K00772	3.5305e-05	2.79745e-05	0.000331843	8.49857e-05	0.000226288	0.000137222	5.03495e-05	1.5543e-05	0.000381317	4.93689e-05	5.05591e-05	3.0139e-05	7.6777e-05	0.000212667	5.93715e-05	1.6914e-05	3.0459e-06	5.1853e-05	6.61927e-06	1.41434e-05	1.69244e-05	3.1145e-05
K03150	0.000318972	0.000399702	0.000273611	0.000106377	0.000180663	0.000148107	2.13572e-05	0.000148372	7.34407e-05	0.000189169	0.000104715	0.000158113	0.00039911	0.00020911	0.000122372	6.47092e-05	9.96256e-05	0.000105682	0.000115321	0.000112708	8.90832e-05	7.28055e-05
K09457	0.000501501	8.33785e-05	0.000280797	2.0207e-05	3.24346e-05	0.000150764	6.31017e-05	0.000151173	6.83224e-05	0.000112	3.11607e-05	0.000211633	0.000446753	0.000122452	5.47572e-05	4.75293e-05	7.99175e-05	8.44264e-05	6.66426e-05	4.61788e-05	7.28129e-05	6.32962e-05
K13747	0.000453771	7.99478e-05	0.000294414	5.03447e-05	1.34112e-05	0.000193397	7.87475e-05	9.37283e-05	2.11822e-05	0.000142588	7.32984e-05	0.000240711	0.000425672	1.98988e-05	7.03824e-05	3.40471e-05	5.44346e-05	0.000101753	5.0799e-05	2.10649e-05	3.28117e-05	9.34028e-05
K00857	0.000365342	9.23991e-05	0.000333984	0.000242306	6.12142e-05	0.000301887	8.20428e-05	0.000126003	7.27592e-05	0.000199597	0.000129768	0.000137935	0.000480895	1.554e-05	3.72557e-05	7.01703e-05	6.22483e-05	0.000192337	7.87186e-05	2.44701e-05	8.926e-05	0.000163038
K01259	0.000393742	3.45472e-05	0.000431101	3.72001e-06	5.64765e-05	0.000172365	4.66741e-07	2.01296e-05	0	0.000112936	5.59177e-07	2.03439e-05	0.000270619	3.29176e-05	1.13493e-05	1.28941e-05	5.65383e-06	4.16714e-06	1.3148e-05	2.48447e-05	7.10521e-06	5.06691e-06
K00946	0.00052979	5.05089e-05	0.000337041	1.88466e-05	4.28699e-06	0.00017066	5.1896e-05	5.88345e-05	7.18609e-06	0.000120973	6.21437e-05	9.50933e-05	0.000451044	2.30128e-05	2.62141e-05	4.84718e-05	5.88805e-05	4.36648e-05	2.40942e-05	3.68833e-06	5.06857e-05	5.81267e-05
K09680	0.000456838	5.88881e-05	0.000288816	0.000123828	6.24118e-06	0.000213107	6.87233e-05	0.000106809	3.78812e-06	0.000207057	9.91038e-05	8.21323e-05	0.000402807	2.42038e-05	4.39638e-05	2.89063e-05	5.57076e-05	8.9932e-05	2.93862e-05	1.66409e-05	6.99132e-05	5.79807e-05
K01609	0.00047201	0.000373234	0.000302098	0.000216246	0.000199511	0.000391832	0.000278796	0.000166508	0.000306584	0.000202098	0.000517211	0.000580881	0.000484826	0.000359586	0.000151867	0.000242283	0.00032768	0.000398883	0.000156671	0.000290299	0.000151149	0.000221015
K00830	8.5586e-05	0.000366315	0.000188677	6.25694e-05	3.75158e-05	0.000163991	1.1448e-05	0.000453468	0.000125654	0.000121449	0.000253709	0.00010109	2.3043e-05	6.69454e-05	7.29066e-05	2.02536e-05	4.69418e-05	3.07408e-05	4.66556e-05	2.77131e-05	1.56855e-05	3.41092e-05
K04516	0.000431551	5.21463e-05	0.000461916	2.55944e-05	0.000236247	0.000114686	0.000105897	8.76168e-05	5.33845e-06	0.000104613	7.93549e-05	9.49838e-05	0.000361654	1.24385e-05	1.54297e-05	2.75776e-05	6.00313e-05	3.17379e-05	6.09659e-05	1.18665e-05	7.12026e-05	7.99261e-05
K14979	0.000437355	0.000150155	0.000227471	7.32549e-06	1.23457e-05	0.000265233	0.000310651	0.000113412	3.84247e-07	0.000309785	6.60602e-05	0.000210453	0.000390627	3.02578e-06	0.000129869	0.000252679	2.59212e-05	2.23753e-06	1.60759e-05	6.13803e-05	3.19093e-05	2.10122e-05
K01858	0.000537782	2.65368e-05	0.00025565	1.01608e-06	2.58228e-07	0.00013552	1.42235e-07	2.83014e-05	0	0.000110774	2.3562e-07	9.67432e-05	0.000418446	5.59795e-07	1.41674e-06	5.25778e-07	5.83828e-07	2.54916e-06	7.76064e-06	5.72394e-07	1.48992e-06	1.66147e-06
K13378	0.000554133	3.31136e-05	0.000328378	4.12304e-05	3.15616e-05	0.000156888	1.01891e-06	7.38545e-05	2.7609e-06	0.000124355	1.9278e-05	0.000103965	0.000428736	4.32944e-06	5.33631e-05	1.81221e-06	9.64483e-06	2.11846e-05	5.50534e-05	7.8741e-06	2.06212e-06	2.39311e-05
K00003	0.000149166	0.000304783	0.000256622	0.0001494	7.15726e-05	0.000103734	4.92201e-05	7.25821e-05	0.000573921	0.000108318	4.07605e-05	0.000421603	0.000168423	0.000344793	8.19344e-05	4.5545e-05	8.95181e-05	0.000144754	0.000118924	2.88825e-05	6.80943e-05	0.00011003
K02919	0.000135505	4.00232e-05	0.00047091	0.000250117	5.32069e-06	0.000115849	3.24491e-05	0.000644401	7.5332e-05	5.77791e-05	5.5102e-05	0.000164978	0.000214717	6.13447e-05	9.49679e-05	1.32805e-05	3.33709e-05	8.08244e-05	5.43438e-05	1.11215e-06	3.26633e-05	7.49873e-05
K02501	0.000287279	0.000447378	0.000673263	0.000450831	0.000471355	0.00050106	0.000431791	0.000324748	0.00059469	0.000429731	0.000523851	0.000421749	0.000312745	0.000537534	0.000303101	0.000368692	0.000331064	0.000255884	0.000397221	0.000394564	0.000286086	0.00037839
K13789	0.000517839	0.000195981	0.000358619	0.000268961	0.00025481	0.00033579	6.58112e-05	0.000186173	2.23964e-05	0.00023849	0.000286838	0.000197363	0.000473526	9.99846e-05	0.000119608	4.40309e-05	0.000100432	0.00023368	0.000185525	5.07503e-05	0.000165173	0.000155283
K01719	0.000639132	6.90611e-05	0.000393035	3.3031e-05	6.9952e-06	0.000208776	5.9541e-05	8.44732e-05	1.61473e-05	0.000146054	6.11881e-05	0.000110821	0.000532838	2.92346e-05	5.9223e-05	6.92104e-05	7.09218e-05	5.33292e-05	2.93978e-05	1.4805e-05	6.10929e-05	5.36356e-05
K02492	0.000103707	5.39464e-05	0.000307445	4.23158e-05	5.06416e-05	0.000108027	3.07228e-05	4.76009e-05	0.000665712	5.98604e-05	1.77328e-05	0.000120638	0.000160291	0.000454524	4.27841e-05	3.60739e-05	4.13368e-05	5.00397e-05	3.93994e-05	4.96261e-05	1.02739e-05	4.15747e-05
K01880	0.000463653	0.000202221	0.000640135	0.000212185	3.0992e-05	0.000358219	9.03934e-05	0.000120009	4.73704e-05	0.000254539	0.000100751	0.000201004	0.00055404	0.000145452	9.45869e-05	6.28254e-05	0.000139272	0.00013833	6.00024e-05	0.000138942	0.000132359	0.00021687
K00174	0.000483733	0.000254426	0.000585447	0.000250454	0.000513305	0.000334473	0.000424791	0.000146453	0.000332361	0.00029572	0.000612311	0.00049647	0.000545962	0.000312407	0.000172459	0.000299748	0.000392136	0.00040682	0.000110443	0.000238622	0.000361209	0.000239712
K03077	0.000285613	3.84029e-05	0.000530535	0.000190677	0.000377537	0.000301331	1.69049e-05	3.60742e-05	2.15239e-06	0.000171932	0.000155983	0.000115096	0.000402507	1.87612e-05	7.87152e-05	5.4981e-06	4.15559e-05	8.89152e-05	0.000113564	1.75467e-05	7.79796e-05	9.69177e-05
K05616	0.000490185	3.33341e-05	0.000217887	6.73184e-05	1.17465e-06	0.00013508	9.7634e-06	5.1543e-05	0.000105041	9.84803e-05	0.000250877	9.63615e-05	0.000350977	5.66208e-06	9.61145e-07	8.07128e-07	2.46154e-06	3.83244e-06	2.08663e-05	2.66529e-06	1.05274e-05	3.68309e-05
K12251	0.000244584	0.000425628	0.000397582	0.000222773	4.57808e-05	0.000160156	8.2099e-05	0.000671788	0.000123009	9.00044e-05	0.000187446	0.000232247	0.000171664	0.000151025	5.10197e-05	7.01189e-05	0.000117906	0.000180268	0.000140331	2.18e-05	0.000118914	0.000113514
K03272	6.31506e-05	1.27155e-05	0.000288848	0.000122029	4.06479e-06	0.000146814	5.57152e-05	3.59166e-05	0.000664778	1.65717e-05	2.17776e-05	1.60737e-05	0.000174449	0.000425559	5.85769e-05	4.97692e-07	1.45343e-05	4.18813e-05	1.23419e-05	9.98693e-06	6.04427e-07	5.65634e-06
K01246	0.000632616	7.90703e-05	0.00034107	0.000468879	0.00014737	0.000172279	0.000149288	0.000152614	7.00795e-06	0.000160224	8.23105e-05	0.000162948	0.000507313	3.34361e-05	1.33873e-05	9.18409e-05	0.00010728	0.000199379	0.00010026	1.27944e-05	0.000135107	7.89186e-05
K03703	0.000486499	0.000261102	0.000666037	0.000435751	0.00041453	0.000434561	0.000203039	0.000243979	4.05335e-05	0.000387906	0.000442193	0.000374092	0.000611178	0.000172554	0.000244505	0.000155036	0.000128126	0.00034854	0.000290892	0.000165528	0.00024167	0.000344714
K04518	8.0203e-05	1.20562e-05	0.000259711	4.59909e-05	8.21033e-06	9.13465e-05	1.03295e-07	3.48535e-05	0.000772481	8.72257e-05	2.15416e-05	1.71832e-05	0.000157669	0.000407149	8.12823e-06	1.31812e-06	1.5106e-05	1.89305e-05	1.62198e-05	1.19892e-06	6.18299e-07	1.8865e-05
K02584	6.80052e-05	2.25738e-05	0.000240295	8.12084e-05	1.61523e-06	0.000167357	2.52327e-05	3.46857e-05	0.000813985	9.96096e-05	8.11746e-05	3.89147e-06	0.0001575	0.000464246	1.51176e-05	2.33648e-05	3.758e-05	2.78852e-05	2.33362e-05	8.2156e-06	4.98326e-05	3.98131e-05
K00912	0.0005752	0.000158046	0.000506308	0.000149622	0.000312251	0.00031296	0.000266049	0.000249563	0.000315848	0.000354687	0.000187855	0.000246068	0.000501592	1.5636e-05	0.000232026	0.000259412	7.19489e-05	0.000126232	0.000263177	0.000168187	6.75862e-05	0.000109801
K01906	6.82826e-05	1.64629e-05	0.000438812	9.60335e-05	0.000327614	7.41431e-05	4.70477e-05	1.89113e-05	0.000533042	7.96656e-05	9.79088e-05	0.000118413	0.000136637	0.00033114	3.28642e-05	6.94337e-06	5.7806e-05	3.62051e-05	3.35966e-06	5.91247e-05	1.08261e-05	6.46902e-05
K03785	0.000159066	0.000363371	0.000114109	0.000354801	0.000471803	0.000227299	0.000100783	0.000216025	0.000101702	7.65656e-05	0.000252512	0.000364784	0.000262461	0.000357814	7.09251e-05	5.61432e-05	8.63561e-05	0.000158816	0.000196971	3.29019e-05	0.000154556	0.000107043
K00261	0.000154891	4.71175e-06	0.000274613	0.000268371	0.000343459	7.43615e-05	8.63658e-06	3.8752e-05	0.000356011	0.000104971	0.000149217	0.000243323	0.000222371	0.000107353	1.96803e-05	6.79166e-06	7.69921e-06	4.91061e-06	5.27591e-06	4.37469e-06	1.81765e-05	0.000169876
K13566	0.000378922	0.000169071	0.000389902	0.000202635	0.000227032	0.000182053	3.07654e-05	0.000128203	0.000467956	0.000217988	0.000137933	0.00013887	0.000471511	0.000306025	7.67212e-05	7.03334e-05	7.43038e-05	0.000170534	8.81347e-05	0.000186466	7.26384e-05	0.000115486
K00821	0.000142781	0.000187276	0.000496275	0.000366855	0.000438803	0.00030803	0.000263452	0.000307646	0.000771825	0.000356458	0.000111982	0.000230749	0.000174824	0.000400257	0.000219075	0.000233567	0.000100416	0.000141359	0.000301991	0.000163475	0.000146223	0.000164336
K02502	0.000100244	0.00016429	0.00049523	0.000220257	0.000601606	0.000245232	0.000104175	0.000102003	0.000549923	0.000148152	0.000185898	0.000239071	0.000166243	0.000350183	0.000178497	8.41798e-05	8.50541e-05	0.000153993	8.94176e-05	9.83859e-05	0.000131673	0.000141559
K11540	0.000399913	6.91937e-05	0.000456562	1.16663e-05	2.1649e-05	0.000222564	5.3901e-05	6.35983e-05	0.000305788	0.000131064	7.7607e-05	0.000159796	0.000547282	5.23503e-05	2.51553e-05	3.16431e-05	5.07101e-05	3.73688e-05	3.65383e-05	4.34304e-05	4.22886e-05	6.57773e-05
K00981	0.000555677	0.000521564	0.000550303	0.000206914	0.000310779	0.000513985	0.000395802	0.000391491	0.000601199	0.00040097	0.000307946	0.000488946	0.000608193	0.00044379	0.000408778	0.000455534	0.000199459	0.00022669	0.000330375	0.000402979	0.000241081	0.000195591
K09817	0.000668503	0.000401534	0.00072467	0.000353991	0.000330768	0.000475806	0.000437457	0.000557131	0.000805187	0.00038914	0.00073166	0.000574419	0.000599092	0.000673645	0.000332832	0.000452948	0.000333114	0.000343997	0.000262495	0.00049457	0.000499875	0.000545847
K05934	8.50728e-05	0.000104274	0.000425422	9.54211e-05	0.000269308	6.57317e-05	2.95342e-05	4.26382e-05	0.000818834	0.000226188	0.000121582	2.41665e-05	0.000154226	0.000449231	1.62859e-05	4.37306e-05	2.6279e-05	8.85855e-05	1.78107e-05	0.000171448	6.93443e-05	6.87056e-05
K17877	0.00035674	0.000668789	0.000488541	0.000538975	0.000333472	0.000381708	0.000263083	0.00018206	0.000767836	0.000209296	0.000787498	0.000781557	0.000320223	0.000554757	0.000143201	0.000265515	0.00044949	0.000392168	0.000250988	0.000311978	0.000453133	0.000356944
K01627	8.85425e-05	0.000128836	0.000485751	0.00014623	0.000370459	0.000240286	0.000252922	0.000218323	0.000764566	0.000242595	0.000126449	0.000136793	0.000160835	0.000374851	0.000186038	0.000221036	2.85917e-05	4.51052e-05	0.000242256	0.00014961	4.14981e-05	5.13284e-05
K02340	0.000688076	0.000381589	0.000756244	0.000322857	0.000337374	0.000546575	0.000387821	0.000370527	0.000757608	0.000463567	0.000252531	0.000377936	0.000649791	0.000483894	0.000483009	0.000311136	0.000216651	0.000253438	0.00038325	0.0002759	0.000331764	0.000438311
K01940	0.000630665	0.000470598	0.000707318	0.000374228	0.000546381	0.000454997	0.000219026	0.000267826	0.000774248	0.000296463	0.000266682	0.000360316	0.000722497	0.000623148	0.000276325	0.000254416	0.000316865	0.000485993	0.000256909	0.000354858	0.000403678	0.000304266
K12573	0.000509996	0.000133174	0.000418179	0.000121823	8.54112e-05	0.00024015	0.000114634	0.000252718	4.0373e-05	0.000228605	9.56106e-05	0.000466363	0.00058914	2.90874e-05	5.16532e-05	3.20205e-05	0.000103115	9.72161e-05	0.000184507	1.4326e-05	9.54483e-05	0.000135757
K19286	0.000601843	0.000236608	0.000356161	0.000216159	0.00024006	0.000230629	0.000177265	0.000122977	0.000339855	0.000215459	0.000548901	0.000470953	0.000505594	0.000513464	4.58594e-05	0.000232714	0.000225394	0.000336544	7.75605e-05	0.000287277	7.44015e-05	0.000262419
K10206	0.00064491	0.000240812	0.000471888	0.000323701	0.000286087	0.000431162	6.8402e-05	0.000102584	3.32676e-05	0.000268566	0.000346568	0.000261593	0.00054652	0.000213622	0.000126433	5.0271e-05	0.000183181	0.000175248	0.000100481	0.000179281	0.000177588	0.0002197
K03584	0.000752782	0.000341643	0.000581187	0.000354803	0.000103315	0.000574736	0.000450201	0.000374979	0.000515008	0.000540719	0.000271457	0.000432488	0.000801569	0.000345446	0.000289944	0.000324574	0.000229695	0.000331656	0.000431041	0.000290083	0.000298524	0.000272594
K00767	0.000522147	0.000369047	0.000564571	0.000251078	0.00032334	0.000277237	9.58165e-05	0.000165527	0.000792335	0.000207774	0.000173087	0.000152667	0.000700337	0.000166535	0.000156637	0.00010392	0.000205189	0.000307529	0.000121057	9.05235e-05	0.000350178	0.000159991
K01582	0.000170281	0.000270062	0.00033569	0.00017148	0.00026226	6.73821e-05	5.1444e-05	0.000183092	0.000874212	0.000204287	0.000202654	0.000289482	0.000299082	0.000515685	5.26342e-05	5.28211e-05	0.000114944	0.000190976	9.0006e-05	0.000150096	0.000109176	0.000215068
K00645	0.000676539	0.000253212	0.00060924	0.00031368	8.94306e-05	0.000384952	0.000295056	0.000395658	0.000677029	0.000381449	0.000409912	0.000308081	0.000641334	0.000420879	0.00028706	0.000282281	0.000170143	0.000177038	0.000439662	0.000179195	0.000223102	0.00033504
K00239	0.0005992	0.000226329	0.000374738	0.000176044	0.000245237	0.000291198	6.64128e-05	0.00014148	1.78935e-05	0.000217478	9.62371e-05	0.00039932	0.000536506	0.00012919	8.06935e-05	4.0101e-05	0.000102973	0.000134784	0.000154522	7.48353e-05	6.87477e-05	8.48896e-05
K01695	0.000137996	0.000358434	0.000580937	0.000170185	0.000304446	0.000316669	0.000114455	0.000179182	0.000729025	0.000126129	0.000125262	0.000131935	0.000199488	0.00052759	0.000186036	8.96333e-05	9.5059e-05	0.000126754	0.000194208	8.33526e-05	0.000124139	0.000110662
K03092	0.000695853	7.85985e-05	0.000361985	0.000120817	1.78119e-05	0.000213158	1.8624e-05	8.22037e-05	0.000400448	0.000152447	8.2347e-05	0.000194552	0.000590676	4.54769e-05	9.92936e-05	3.98407e-05	3.887e-05	7.00159e-05	4.33808e-05	2.99515e-05	6.72049e-05	7.89261e-05
K00620	0.000179272	0.000275194	0.000387284	0.000158114	8.37722e-05	0.000204267	4.72904e-05	0.000172777	0.000879886	0.000165156	0.00016661	0.000336088	0.000243447	0.000617304	8.07836e-05	4.6988e-05	0.000111395	0.000207229	0.00018238	5.98714e-05	0.000140162	0.000120461
K00762	0.000660233	0.000306413	0.000485831	0.000422673	0.000364188	0.000411478	9.90648e-05	0.000248925	3.22375e-05	0.000442307	0.000127212	0.000250368	0.00069573	0.000203775	0.000171455	7.37763e-05	0.000129401	0.000231046	0.00025625	0.00016019	0.000246438	0.000155603
K01889	0.000367014	0.000300038	0.000639119	0.000516131	0.000508259	0.000588974	0.000476848	0.000345218	0.000967535	0.00052911	0.000309441	0.000286452	0.000327239	0.000541213	0.000460785	0.000302045	0.000233008	0.000316392	0.000346941	0.000278965	0.000304939	0.000288283
K03601	0.000667908	0.000456338	0.000717917	0.000320046	0.00060108	0.000445221	0.000345756	0.0004299	0.000834282	0.000299359	0.000653861	0.000905923	0.000766885	0.000547343	0.000473025	0.000339232	0.000394241	0.000486986	0.000362551	0.000508748	0.000216458	0.00048368
K02982	0.000663315	0.000495164	0.000740688	0.000876763	0.0002557	0.000559847	0.000379325	0.000471435	0.000792983	0.000580382	0.000397029	0.000503332	0.000735529	0.000589459	0.00037469	0.000382197	0.000221893	0.000604648	0.000516611	0.000402777	0.000348543	0.000437114
K02189	8.07086e-05	1.72143e-05	0.000481916	8.47972e-05	0.00028486	6.77136e-05	5.84899e-06	2.93423e-05	0.000738779	7.46595e-05	5.13376e-05	9.56212e-05	0.000147555	0.000339359	6.15016e-06	2.49208e-05	1.83337e-05	5.54499e-06	9.71689e-06	0	1.11178e-05	1.33731e-05
K03723	0.000549408	0.00020849	0.000605356	0.000607648	0.000221906	0.00043754	0.000135356	0.000649282	0.000108956	0.000388103	0.000342137	0.000651868	0.000636685	0.000181514	0.000236568	2.79368e-05	0.000121942	0.000464259	0.000292999	0.000102626	0.000194011	0.00046638
K02224	0.000120511	6.63525e-05	0.00048696	0.000135726	0.000273696	0.000178285	6.83927e-05	5.04209e-05	0.000771852	7.76153e-05	0.000100525	0.000252548	0.00016069	0.000424317	5.05457e-05	3.58248e-05	4.51858e-05	0.000146373	3.61581e-05	1.22867e-05	1.65155e-05	9.298e-05
K02527	0.000498535	0.000194193	0.00051012	6.17374e-05	4.88621e-05	0.000358714	0.000307842	0.00029955	0.000737406	0.000322426	8.32128e-05	0.000276168	0.000667188	0.00043089	0.000258284	0.000305821	6.78358e-05	9.49855e-05	0.000318825	0.000192298	6.69774e-05	4.39286e-05
K01925	0.000592194	0.000445521	0.000867757	0.000362838	0.000431745	0.000544435	0.000444064	0.000550879	0.000618642	0.000565802	0.000313027	0.000415745	0.000935632	0.000397756	0.000248773	0.000349254	0.000532878	0.000243826	0.000513101	0.000272752	0.00035987	0.000362988
K03110	0.000576167	0.000202309	0.000602575	0.000412136	0.000759817	0.00040172	0.000140874	0.000218516	0.000475684	0.000269405	0.000237829	0.000242907	0.000639768	0.000464153	0.000284346	9.35629e-05	0.000192047	0.000246344	0.000181371	0.000159094	0.000199176	0.000467016
K01815	0.000771504	0.000145448	0.000360782	0.000112059	1.25561e-05	0.000144413	2.45544e-05	5.34563e-05	0.000444306	0.000249201	0.000289569	0.000366994	0.000677494	7.06589e-05	9.71433e-06	2.23778e-05	0.000198975	4.58507e-05	6.00698e-05	9.67888e-05	5.72414e-05	0.000222218
K00766	0.000201445	0.000121472	0.000544673	0.000101761	0.000375509	0.000208755	0.000130091	0.000160867	0.000845589	0.000101227	0.000110132	0.00028216	0.000207013	0.000476035	0.000155105	4.17704e-05	0.000109991	0.000124918	8.60057e-05	1.95417e-05	0.000116051	0.000125039
K03075	0.000927189	0.000656404	0.00106395	0.000699915	0.000759106	0.000632331	0.000223069	0.000842005	0.000633589	0.000573172	0.000422237	0.000557159	0.000895206	0.000547036	0.000391184	0.000246892	0.000552992	0.000798747	0.000334095	0.000454554	0.000538396	0.000638325
K00147	0.000586659	0.000293518	0.000579291	0.000709266	0.000311257	0.000663287	0.00029762	0.00047212	0.000415644	0.000546074	0.000402503	0.000528648	0.000726038	4.06389e-05	0.000293231	0.000291874	0.000158043	0.000419334	0.000490277	0.000166982	0.000215157	0.000273501
K00818	0.000701622	0.0002439	0.000671203	0.000293483	0.000270522	0.000467774	8.90785e-05	0.000673955	8.29659e-05	0.000281728	0.000161528	0.000293165	0.000771828	0.000202973	0.000432691	7.22748e-05	0.000254002	0.000165425	0.000131017	8.35922e-05	0.000126036	0.00024675
K01512	0.000220841	0.000322433	0.000375032	0.000429779	0.000444133	0.000399926	0.000149742	0.000310398	0.000635703	0.000201334	0.000468011	8.63948e-05	0.000207172	0.000639725	6.09625e-05	0.000200823	0.000176587	0.000105982	0.000373463	0.000141304	0.000184468	8.28949e-05
K00703	0.000596437	0.000136558	0.000743777	0.000491963	0.000305096	0.000407211	7.91358e-05	0.000263113	0.00084484	0.000318236	0.000119399	0.000310595	0.000652269	0.000568467	0.000343242	8.34401e-05	0.000145414	0.000238594	0.000222	4.25294e-05	0.000223168	0.000554084
K15376	0.000130457	0.000260434	0.000577725	0.000198449	0.000111034	0.000165806	6.3099e-05	0.000490241	0.000817604	5.80007e-05	0.000202954	0.000253894	0.000324204	0.000470708	0.000110758	4.08972e-05	6.76662e-05	0.000128896	9.45827e-05	0.000206342	9.86001e-05	7.23323e-05
K00784	0.000876498	0.000595142	0.000670241	0.000774933	0.000354151	0.00046343	0.00037701	0.000273367	0.00111152	0.000528901	0.00027764	0.000683314	0.000741732	0.00070948	0.00033251	0.000310917	0.000541486	0.000391208	0.000163588	0.000454364	0.000524226	0.000552929
K02067	0.000624064	0.000229835	0.000542512	8.59009e-05	6.11886e-05	0.000353642	0.000336824	0.000293826	0.000771816	0.000311619	0.00015776	0.000211378	0.000753344	0.000424863	0.000249789	0.000319952	8.48856e-05	0.000103611	0.000280694	0.000165985	9.88968e-05	9.32622e-05
K00997	0.000309707	0.000272079	0.00055471	0.00120986	0.000799302	0.000588359	0.00040602	0.000350716	0.000617006	0.000432086	0.000519324	0.000237223	0.000283628	0.000662055	0.000175717	0.000345838	0.00032026	0.00036814	0.000414302	0.000156954	0.000567414	0.000224522
K00794	0.000739758	0.000237201	0.000865505	0.000259618	0.000449027	0.000364881	0.00035355	0.000300293	0.000831364	0.000430608	0.000275105	0.000339767	0.000627946	0.000422751	0.00033386	0.000295117	0.000123933	0.000169326	0.000301782	0.00027958	0.000378993	0.00026336
K01924	0.000861034	0.000573443	0.000900308	0.000723647	0.000434699	0.000704328	0.000435633	0.000446909	0.00061515	0.000713866	0.0004443	0.000528812	0.000710266	0.000445771	0.00046823	0.000425577	0.000368124	0.000604935	0.000519744	0.000369332	0.000236891	0.0003131
K07774	0.000110444	5.34263e-05	0.000532634	0.000385349	0.000456503	0.00029076	5.49355e-05	0.000118408	0.000704462	0.000125854	0.000218268	7.96336e-05	0.000210002	0.00047994	0.00010308	2.03554e-05	3.58748e-05	0.000136095	0.00011534	2.23953e-05	8.00112e-05	9.35098e-05
K00768	0.000222049	0.000414766	0.000623846	0.00031905	0.000460102	0.000166103	0.000178023	0.000210244	0.000951679	0.00027202	0.000171276	0.000384081	0.000299909	0.000788719	0.000209666	0.00011261	0.000188539	0.000316044	0.00014441	0.000181152	0.000124659	0.000266485
K02188	0.000344379	0.000463376	0.000734297	0.000673869	0.000646131	0.000463713	0.000190479	0.000314821	0.000959586	0.000336486	0.00055546	0.000303582	0.00036052	0.000870452	0.000147034	0.000149754	0.000493165	0.000364943	0.000387027	0.000208976	0.000481665	0.000306126
K00919	0.00044991	0.00038202	0.000780758	0.000272724	0.00026384	0.000344136	0.000132103	0.000195087	0.00103176	0.000177711	0.000157337	0.000365198	0.000651975	0.000683454	0.000341316	9.56204e-05	0.000219259	0.000185317	0.000156126	0.000167753	0.000230076	0.000373085
K02115	0.000903196	0.000800259	0.000941142	0.00056585	0.000364003	0.00069243	0.00041795	0.000643194	0.000942276	0.000799204	0.000517569	0.000649424	0.000948853	0.000866119	0.000513193	0.000446879	0.000723505	0.00043383	0.000488405	0.000390489	0.000565548	0.000583329
K00788	0.00049664	0.000249635	0.000714099	0.000277818	6.54401e-05	0.000363532	0.000106	0.000249882	0.000924311	0.000255017	0.000160509	0.000432202	0.000689791	0.000632297	0.000164125	8.47939e-05	0.000339572	0.000359076	0.00013123	7.9348e-05	0.000230831	0.000221834
K11752	0.000819093	0.000249361	0.000796296	0.000192517	0.000462675	0.000451921	0.00037044	0.000353416	0.000747753	0.000456109	0.000227367	0.000363946	0.000684468	0.000496308	0.000287523	0.000332474	0.000374921	0.000188765	0.000358226	0.000316106	0.000147064	0.00020337
K00826	0.000658728	0.000514561	0.000801545	0.000407955	0.000636894	0.000554313	0.00050655	0.000549957	0.00077796	0.000566553	0.000240071	0.000449192	0.000827679	0.000528533	0.000375383	0.000362492	0.000491732	0.000323213	0.000577322	0.000229859	0.000280358	0.00033848
K00241	0.000669403	0.000224365	0.000524688	8.09932e-05	6.07966e-05	0.000402345	0.000350729	0.000327449	0.000618552	0.000348873	0.000136301	0.000212021	0.00082618	0.000325642	0.000243423	0.000301889	8.29746e-05	8.94069e-05	0.000264031	0.000164572	9.25124e-05	6.8706e-05
K00688	0.000800625	0.000811552	0.000639344	0.000648129	0.000547557	0.000575262	0.00016612	0.000471216	9.98746e-05	0.00063762	0.000413695	0.000427909	0.000636682	0.000269892	0.000175626	0.000175238	0.000296762	0.000411853	0.000489592	0.000162826	0.000320192	0.000431147
K03555	0.000782101	0.000718089	0.000498559	0.00071119	0.000819469	0.000547169	0.000427415	0.000727032	0.000499955	0.000493743	0.000690432	0.000788363	0.000485443	0.000668378	0.000376747	0.00043454	0.000222228	0.000440058	0.000405357	0.000511802	0.000435873	0.000614718
K18118	0.000419794	0.00013476	0.000664266	0.000149592	0.000445237	0.00037343	0.00010635	8.39817e-05	6.21821e-05	0.000213889	0.000412977	0.000193436	0.000700959	0.000301135	5.99992e-05	0.000111137	6.0687e-05	0.000122431	3.00329e-05	9.90793e-05	0.00011244	0.00020171
K02911	0.000721263	0.00028672	0.000786985	0.000376849	0.000509697	0.000576289	0.000329084	0.000456905	0.00105143	0.000493901	0.000181164	0.000458941	0.000690756	0.000711457	0.000464074	0.000207334	0.00026299	0.00046737	0.000368453	0.000174682	0.000296228	0.000477138
K04720	0.000381472	0.000716413	0.000970032	0.000939588	0.000821068	0.000496481	0.000151226	0.000710553	0.000745769	0.000560701	0.000412442	0.00046441	0.000576017	0.00062365	0.00021383	0.000133003	0.000539613	0.000502372	0.000478559	0.000395265	0.000355417	0.000615322
K03629	0.000834855	0.000563228	0.000726805	0.000558717	0.00026533	0.000541606	0.000429375	0.000703233	0.000940284	0.000607936	0.00068635	0.000466266	0.000898009	0.000698475	0.00034898	0.000429013	0.000231984	0.000703368	0.000613079	0.000346818	0.000379822	0.000332404
K00048	0.000142513	0.000202065	0.000440728	0.000191997	7.34501e-05	0.000123075	2.36687e-05	7.01629e-05	0.000889716	0.000227534	5.50973e-05	0.000330666	0.00023546	0.000512527	2.55643e-05	2.08476e-05	4.94945e-05	7.13252e-05	6.34134e-05	1.04908e-05	3.88998e-05	1.70379e-05
K03823	0.000381959	0.000551835	0.000547158	0.000648798	0.000186149	0.000435837	0.000182305	0.000275147	0.00107124	0.000502096	0.000348842	0.000412148	0.000511511	0.00090971	0.000290462	5.17162e-05	0.000321186	0.000518318	0.000283539	0.000136588	0.000367235	0.000280384
K07590	0.00014091	4.06455e-05	0.0006131	0.000193774	0.000411891	0.000222876	3.72724e-05	8.41393e-05	0.0012057	0.000132123	0.000181968	7.66924e-05	0.000263538	0.000727733	0.000101536	9.94822e-06	6.95697e-05	0.000186635	2.80504e-05	9.45088e-05	9.2762e-05	0.00015451
K01008	0.000168694	0.000557781	0.000578453	0.000317425	0.000316295	0.000263012	0.000119525	0.000469626	0.000866966	0.000107374	0.000138057	0.000514003	0.000332481	0.000751059	6.3151e-05	0.000115987	0.000211237	0.000353843	0.00020921	9.07228e-05	0.000142941	0.000154277
K00177	0.000624198	6.21945e-05	0.000571051	0.000103616	1.10812e-05	0.000226135	0.000158793	8.20669e-05	0.000835699	0.000155615	6.5659e-05	9.45011e-05	0.000619761	0.0006815	5.23784e-05	3.32345e-05	0.0001422	0.000136778	3.08945e-05	7.2036e-05	8.01664e-05	9.58158e-05
K01588	0.000878044	0.000424809	0.000616977	0.00040403	0.000574669	0.000686474	0.000389084	0.000384489	0.000540941	0.000450072	0.000456817	0.000378518	0.000865018	0.000436892	0.000258177	0.000364938	0.00014062	0.000446112	0.000470483	0.000204387	0.000300304	0.000252921
K02952	0.00089447	0.000422653	0.00115362	0.00119095	0.00078939	0.000785621	0.000551807	0.000628612	0.000822961	0.000922923	0.000419528	0.000480433	0.000750527	0.000497026	0.000652713	0.000428462	0.000223907	0.000612885	0.000574041	0.000452417	0.000432226	0.000662481
K01000	0.000864787	0.000353345	0.00068494	0.000715143	0.000442167	0.000841838	0.000355304	0.000811767	0.000424433	0.000608117	0.000564259	0.000543392	0.000920954	0.000362839	0.000398305	0.000370632	0.000125938	0.000487067	0.000489203	0.000316459	0.000269854	0.000488407
K00677	0.000640733	0.000293598	0.00101319	0.000222745	0.000812992	0.000350387	0.000394901	0.000313428	0.00106189	0.000343638	0.000286005	0.000331145	0.000477571	0.000446715	0.000300087	0.000357166	0.000156643	0.000432326	0.000289657	0.000242752	0.000166408	0.00013334
K02963	0.000769985	0.000649724	0.000737638	0.000372858	0.000438681	0.000464557	0.00054979	0.000491355	0.0010187	0.000584179	0.000389465	0.000582341	0.000725983	0.000810523	0.000299717	0.00044761	0.000282006	0.000381652	0.000492739	0.000331822	0.000399112	0.000337687
K12257	0.000778525	0.00035102	0.000639355	0.000463653	0.000449196	0.000430124	5.53919e-05	0.000248529	4.63147e-05	0.00029423	0.000336974	0.0002944	0.000648335	0.000384371	0.000154712	7.22497e-05	0.000155135	0.000167334	0.000193361	0.000108001	0.000140144	0.000151694
K05592	0.000793138	0.000271661	0.000976494	0.000191262	0.000384526	0.00059239	0.000348587	0.000447042	5.62528e-05	0.000510502	0.000214184	0.000391315	0.00121886	5.09223e-05	0.000282826	0.000325359	0.000154399	0.00012973	0.000364013	0.000154342	0.000153788	0.000161788
K02948	0.000929507	0.000523573	0.00105322	0.00110511	0.000707149	0.000594729	0.000546312	0.000545582	0.00142036	0.000652224	0.000755348	0.00078604	0.000978994	0.000866962	0.000691315	0.000507218	0.000755033	0.000430302	0.000530651	0.000397957	0.000386803	0.000890114
K01915	0.00144462	0.000817105	0.00126558	0.000549313	0.000417827	0.000966273	0.00068364	0.000675419	0.00060309	0.000985791	0.000612435	0.00107917	0.0014806	0.000490718	0.000624347	0.000517639	0.000626794	0.000666077	0.000694264	0.00054435	0.000595709	0.000656804
K01524	0.000135347	0.000418265	0.00108925	0.000407036	0.000970408	0.000492747	0.000367614	0.000241112	0.000861769	0.000470593	0.000277353	0.000291517	0.000210601	0.000544689	0.000587721	0.000229599	9.89289e-05	0.000241301	0.000286456	0.000196859	0.000148842	0.000110837
K01620	0.000543822	0.000665021	0.000648442	0.000540556	0.000216058	0.000464615	0.000167233	0.000299804	0.000585895	0.000344017	0.00053095	0.000483222	0.000750725	0.000558772	0.000555328	5.18881e-05	0.000219635	0.000196407	0.000251349	0.000154129	0.000190083	0.000267261
K02232	0.000406655	0.00053575	0.000850817	0.000452537	0.000505875	0.000326285	0.000313529	0.000480443	0.00141647	0.000447204	0.000638937	0.000797091	0.00047994	0.000938172	0.000146188	0.000338727	0.000628333	0.000362237	0.000234933	0.000393765	0.000272088	0.000525718
K00702	0.000648691	0.000241055	0.000911979	0.000828207	3.03309e-05	0.00056428	9.84906e-06	0.000657069	0.000102071	0.000639644	0.000476655	0.000510667	0.00104297	0.00028571	5.19269e-05	2.75531e-05	0.000363849	0.000373761	0.000390309	0.000117709	0.000136629	0.000486588
K02881	0.000882215	0.000507726	0.000729937	0.000208717	0.000385966	0.000422596	0.000523892	0.000409434	0.00126	0.000492329	0.000614275	0.000748558	0.000764819	0.000854309	0.000266963	0.000553408	0.000386353	0.0005013	0.000422807	0.000439328	0.000204971	0.000230125
K02990	0.000814111	0.000464029	0.000754128	0.000836088	0.00025929	0.000526699	0.000573022	0.000441094	0.00110058	0.000487645	0.000300419	0.000451957	0.000788952	0.000834855	0.000319667	0.000466453	0.000420888	0.000254939	0.000423362	0.000338992	0.000328499	0.000314324
K01756	0.000731669	0.000240181	0.00120646	0.000264699	0.000712494	0.00040031	0.000335024	0.000410097	0.000802305	0.000455617	0.000254538	0.000276836	0.000723892	0.000541833	0.000265378	0.00024423	0.000162058	0.000326475	0.000400896	0.000261638	0.000187797	0.000284725
K07456	0.000701964	0.000361064	0.000733564	0.000875725	0.000651937	0.000469191	0.000147415	0.000264968	0.000407698	0.000429491	0.000343018	0.000354056	0.000627507	0.00031691	0.000175509	0.00011521	0.000138991	0.000372849	0.000283811	0.000174587	0.000235164	0.000244182
K00075	0.000525094	0.000520682	0.000712807	0.00102769	0.000613876	0.000502118	0.000698366	0.000847037	0.00151391	0.000499385	0.000898752	0.000957743	0.000684405	0.000870299	0.000624881	0.000627495	0.00040985	0.000672813	0.000475	0.00047831	0.000352745	0.000487742
K00951	0.000789952	0.000358397	0.000896244	0.000531584	0.000483494	0.000508392	0.000424626	0.000353149	0.000897551	0.000550594	0.000384301	0.000397702	0.000661089	0.000663001	0.000288548	0.000111459	0.00026941	0.000595253	0.000226169	0.00018947	0.000305739	0.000443344
K01755	0.000644391	0.000364755	0.00086898	0.00054663	0.000582076	0.000678162	0.000540835	0.000629521	0.00132593	0.000544041	0.000247516	0.000533807	0.000921288	0.000598606	0.000702689	0.000402957	0.000249427	0.000315545	0.000570368	0.000292467	0.000319663	0.00021503
K02871	0.00102455	0.000590682	0.000828941	0.000367671	0.000645479	0.000563505	0.00059991	0.000470942	0.0011948	0.000537136	0.000901936	0.000750455	0.0010432	0.00111285	0.000370673	0.000626018	0.000557919	0.000579522	0.000407811	0.00057896	0.000338762	0.00051177
K01696	0.000474277	0.000493988	0.000853322	0.000256449	0.000462648	0.000427238	0.000383966	0.000414338	0.00085096	0.000412308	0.000306456	0.000517808	0.000755632	0.000731167	0.000291101	0.000280198	0.000206985	0.000199163	0.000373831	0.000181759	0.000218769	0.000262491
K01704	0.000505097	0.000943382	0.000543409	0.000136901	0.000614409	0.000432665	0.000332475	0.000332791	0.00111223	0.000238843	0.000701575	0.000779779	0.000699139	0.00111688	0.000259336	0.000328664	0.000391263	0.000425214	0.000240713	0.000450632	0.000300233	0.000256192
K00425	0.000789614	0.000195409	0.000649217	8.98714e-05	4.27677e-05	0.00038438	0.000321472	0.000285064	0.00122656	0.000311583	0.000157039	0.000330611	0.00083543	0.000477262	0.000216159	0.000292585	9.21102e-05	8.88223e-05	0.000227566	0.000137303	0.000111485	0.000101865
K02517	0.000533198	0.000205984	0.00113052	0.000166952	0.000610097	0.000457784	0.000302771	0.000256425	0.00070214	0.000491162	0.00020467	0.000323239	0.000713327	0.000443094	0.000283319	0.000280764	7.63561e-05	0.000195769	0.000309979	0.000186906	7.49163e-05	9.95309e-05
K06215	0.000620566	0.0001377	0.000603093	0.000117152	1.46608e-05	0.000198576	1.48906e-06	0.000163513	0.00084439	0.000241991	3.13327e-05	0.000256222	0.000690532	0.000515255	5.03585e-05	8.92413e-07	1.65147e-05	5.15433e-05	9.56188e-05	8.97583e-06	2.09546e-05	5.78505e-05
K00790	0.00101495	0.000480599	0.000740544	0.00040697	0.000216798	0.000606644	0.000459155	0.000509888	0.0013655	0.000591291	0.00041677	0.000658628	0.000891119	0.000642158	0.000336836	0.000352066	0.000254729	0.000432088	0.000526418	0.000389728	0.000281211	0.000320037
K11085	0.000769194	0.000342201	0.000731186	0.000349424	0.000252298	0.000481686	0.000466983	0.000336261	0.00113692	0.000358451	0.000543255	0.000686458	0.000781821	0.000679487	0.000242717	0.000458973	0.000123002	0.000301331	0.000336543	0.000380538	0.000111986	0.000309389
K01952	0.00125528	0.000820642	0.00127304	0.00104919	0.000945643	0.000895728	0.000667223	0.00113655	0.00234199	0.000922531	0.00109578	0.00115908	0.00133475	0.00150369	0.000905372	0.000557082	0.000913018	0.00091541	0.00071587	0.000838721	0.00105642	0.00119597
K01869	0.00104934	0.000255085	0.00104652	0.00071649	0.000620482	0.000604464	0.000278189	0.00041194	0.000823915	0.000565413	0.000498878	0.000731105	0.000868835	0.000456155	0.000351307	8.95995e-05	0.000397201	0.000467834	0.000383855	0.000247267	0.000297765	0.000539131
K00941	0.00104273	0.000745593	0.000841413	0.000492315	0.000833791	0.000798589	0.000381222	0.000515635	7.4269e-05	0.000695103	0.000565597	0.000650377	0.00125115	0.000362758	0.000339343	0.000347801	0.000443103	0.000473875	0.000430708	0.000326198	0.000259228	0.000327032
K15125	0.000451796	0.000560418	0.00060242	0.000764955	0.000922589	0.00125146	0.000648966	0.00147085	0.000160461	0.00084893	0.00133755	0.000672566	0.000689331	0.00046448	0.000292071	0.000537309	0.000730513	0.000297806	0.000451946	0.000192665	0.000650842	0.000695011
K02864	0.000799508	0.000363228	0.00125746	0.00107918	0.000157697	0.000771667	0.000435449	0.000903897	0.000953256	0.000589962	0.000323058	0.000411292	0.000864223	0.000606221	0.000522365	0.000293513	0.000178677	0.000449587	0.000540461	0.000166117	0.000301851	0.000618513
K02428	0.00136256	0.000354124	0.00091891	0.000327364	0.00018531	0.000623727	0.000179189	0.000193586	0.000854315	0.000389129	0.000237623	0.000419422	0.00117169	0.000343827	0.000558018	8.74475e-05	0.000168137	0.000171407	0.000247775	0.000142518	0.000269828	0.000281446
K00705	0.00101179	0.000824731	0.00126632	0.00126697	0.00100497	0.00134256	0.000491755	0.00140898	0.00125975	0.000642679	0.000864692	0.00135108	0.000904993	0.00105914	0.00100456	0.000496013	0.000588606	0.000834689	0.000902421	0.000570298	0.000523779	0.000914408
K03154	0.000617083	0.00041434	0.00077486	0.000240079	0.00035104	0.000293635	1.99815e-05	0.000111102	0.000633177	0.000352365	0.000160251	0.000423169	0.000840024	0.000447605	1.97378e-05	2.84715e-05	0.000104188	0.000166585	7.13191e-05	0.000102691	6.78772e-05	9.93145e-05
K05366	0.00123856	0.000384456	0.00103599	0.00193899	0.000885807	0.000739964	0.000307597	0.000431687	0.000147375	0.000673956	0.00073258	0.000576005	0.00130728	9.57329e-05	0.000597834	0.000136891	0.000174135	0.00095377	0.000379164	0.000277328	0.000357471	0.000511194
K02341	0.000664474	0.00104395	0.00115357	0.000846082	0.000718833	0.000581785	0.000510822	0.000742512	0.00119137	0.000632989	0.000883384	0.000965128	0.000836128	0.000994355	0.000394805	0.000552104	0.000437511	0.000750039	0.000357553	0.000596065	0.000553655	0.000391908
K03544	0.000635117	0.000344518	0.00112956	0.000402027	0.000329839	0.000526451	0.000328649	0.000473468	0.00121085	0.000545848	0.000297057	0.000361229	0.00105783	0.000690141	0.000232431	0.000337362	0.000167637	0.00028578	0.000408273	0.00021967	0.000213493	0.000191499
K02536	0.000622201	8.19044e-05	0.00118599	0.000218538	0.00080636	0.000387876	5.17789e-05	0.000164555	0.00155493	0.00024972	0.000136435	0.000198054	0.000719756	0.000916122	0.000192197	0.000341387	6.37277e-05	9.19848e-05	0.00010132	0.000506202	3.65432e-05	8.08386e-05
K01740	0.000816528	0.000579033	0.0010707	0.000500091	0.000155227	0.000569015	0.000201034	0.000418581	0.000750751	0.000485409	0.000312534	0.000583657	0.00130717	0.00054995	0.000135227	0.000126075	0.000267074	0.000420693	0.000288487	0.000160529	0.000250434	0.000279587
K03531	0.000898819	0.000553532	0.00156139	0.000487798	0.000720635	0.000754147	0.000671771	0.000878005	0.00165318	0.00059071	0.000821222	0.000840287	0.00157302	0.00111974	0.000876798	0.000551566	0.000442004	0.000412429	0.000452279	0.000457683	0.000541346	0.000404666
K00266	0.00156378	0.0008562	0.00182777	0.00167731	0.00154474	0.00149072	0.00034144	0.00117788	0.00186571	0.00108107	0.000910832	0.00111482	0.00214368	0.00193122	0.000787337	0.000315448	0.000874843	0.00114133	0.000808832	0.000511828	0.00102842	0.00110058
K13993	0.00129196	0.000914691	0.00222323	0.000812608	0.000633528	0.00111527	0.00039445	0.00117637	0.00138605	0.000546951	0.000975636	0.000844064	0.00171247	0.00129778	0.00061624	0.000319728	0.00051047	0.00061746	0.000241164	0.00039893	0.000359212	0.000673141

## Sheet: S-table 4
Supplemental Table 4. The functional pathway content in pre- and post-operative thoracic aortic dissection patients
Group	Pre-operation														Post-operation
KEGG ID\Sample ID	A1	A10	A11	A12	A13	A14	A15	A2	A3	A4	A5	A6	A7	A9	A16	A17	A18	A19	A20	A21	A22	A23
M00667	0.000609444	0.000936089	0.00151238	0.00132732	0.00124298	0.00111754	0.000143861	0.000555423	0.00220121	0.000449798	0.0015179	0.000461848	0.000707454	0.00174688	0.000207519	0.000132839	0.000352615	0.000827995	0.000520344	0.000124652	0.000517127	0.000451776
M00620	0.00592482	0.00470886	0.00654603	0.00490298	0.0067386	0.00509069	0.00475207	0.00391588	0.00724742	0.00454749	0.00838305	0.00555475	0.00670278	0.00770945	0.00329823	0.00424401	0.005325	0.00578553	0.00337398	0.00499404	0.00461681	0.00475729
M00023	0.00548732	0.0060103	0.00916657	0.00327151	0.00722794	0.00599525	0.0048629	0.00488348	0.00862004	0.00404079	0.00543395	0.00705743	0.00737771	0.00800959	0.00471092	0.00418505	0.00430633	0.00471383	0.003735	0.00483872	0.0036125	0.00365142
M00006	0.000536306	0.00208611	0.000396839	0.000652171	0.00253285	0.00125907	0.00195811	0.00116891	0.000785191	0.00103597	0.00223222	0.00151667	0.000241959	0.00174479	0.00321765	0.00199522	0.00286004	0.00204505	0.00162335	0.00249944	0.00267776	0.00168584
M00429	0.0047514	0.00282383	0.00491124	0.00575659	0.00414583	0.0029621	0.0020642	0.00260174	0.0071288	0.00290683	0.00352065	0.00492576	0.004977	0.00479951	0.00150129	0.00171956	0.00313995	0.00425506	0.00226251	0.00273459	0.00335888	0.00305968
M00127	0.00475751	0.00353427	0.00525515	0.00252291	0.00354619	0.00369384	0.0019141	0.00294396	0.00408939	0.0029747	0.00305827	0.00324313	0.00603644	0.00402333	0.00286191	0.00176348	0.00269015	0.00348679	0.00207569	0.00164385	0.00239591	0.00281711
M00519	0.00364428	0.00934164	0.00446713	0.00724055	0.00797272	0.00531427	0.00457711	0.00558127	0.00385065	0.00541191	0.00618795	0.00634263	0.00438108	0.00677566	0.00707999	0.00544679	0.0175597	0.00847461	0.00804883	0.0160103	0.0164783	0.0144798
M00591	3.92204e-06	0.000107301	1.58423e-06	9.14348e-05	0.000164825	6.02032e-06	6.00577e-05	3.86253e-05	0	9.14935e-05	4.42127e-05	1.58667e-06	2.40331e-06	0.000129361	9.23739e-05	0.000289092	0.00029145	9.13716e-05	0.000142133	0.000143188	0.000325461	8.28626e-05
M00334	0.000965253	0.000609622	0.000204872	0.00110561	0.00116627	0.000801692	0.000317156	0.000492352	1.82712e-05	0.000662823	0.000428176	0.00021963	0.000287177	0.000196405	0.00110043	0.00192076	0.000912993	0.000767754	0.00083349	0.00156484	0.00149923	0.000791469
M00207	0.00249631	0.00633662	0.00279987	0.00520437	0.00894725	0.00380963	0.00313715	0.00337571	0.00150502	0.00393539	0.00348642	0.00318295	0.00353377	0.00655969	0.00669471	0.00257646	0.0168163	0.00846091	0.00653505	0.0123692	0.0191228	0.0122808
M00196	0.0031556	0.00729899	0.00243023	0.00572434	0.00632613	0.00511841	0.00211065	0.00368969	0.00119602	0.00473544	0.00372884	0.00507849	0.00318887	0.00366876	0.00765221	0.00202594	0.00825593	0.00787898	0.00671384	0.00876647	0.00784914	0.00707928
M00205	6.57846e-05	0.00029515	2.15594e-05	0.000239545	0.000630097	0.000122222	7.28667e-05	7.24823e-05	1.04041e-05	3.18099e-05	0.000145465	0.000186565	3.33055e-05	9.78711e-05	0.000436459	0.000120554	0.000670677	0.000304123	0.000267453	0.000487076	0.000995194	0.000281784
M00745	0.000391519	0.000503862	0.00046534	0.000219012	0.000523684	0.000498014	0.000729521	0.00038451	0.00107221	0.000469372	0.000559814	0.000672443	0.000203985	0.000822519	0.000720819	0.00134484	0.00123712	0.000832665	0.000643695	0.00170304	0.000966424	0.000720826
M00239	0.00203743	0.0075218	0.00427803	0.00455501	0.00879227	0.0034026	0.00663624	0.00402416	0.00513015	0.00459048	0.00588963	0.00358922	0.00201929	0.00704224	0.00996902	0.0047126	0.0102412	0.00865554	0.00592871	0.00721226	0.0137639	0.00546446
M00008	0.00133629	0.00260401	0.00163682	0.00244044	0.00264604	0.00223936	0.00250749	0.00224546	0.00105279	0.0020237	0.0025351	0.00236334	0.000972899	0.00201315	0.00367289	0.00255191	0.00394588	0.00298179	0.00296207	0.00273933	0.00323943	0.00236193
M00452	0.000388461	0.000503862	0.00046534	0.000214946	0.000513364	0.000498014	0.000713438	0.000380544	0.00107166	0.000469372	0.000547726	0.000671487	0.000202018	0.000822519	0.000720819	0.00134484	0.00123018	0.000832665	0.000643017	0.00165193	0.000966424	0.0006534
M00004	0.00658496	0.0085493	0.00752968	0.00788068	0.00943599	0.00775703	0.00922537	0.00722124	0.00748775	0.00753813	0.0104184	0.00784156	0.00759318	0.00985594	0.010414	0.00978444	0.0101387	0.0108121	0.0089939	0.0107783	0.0108973	0.00963231
M00599	6.91252e-07	7.8609e-07	0	4.59371e-07	1.17434e-05	0	0	3.21189e-07	0	0	7.95478e-06	0	0	7.97682e-06	5.58474e-05	5.33554e-06	3.05565e-05	7.21715e-06	4.5425e-05	4.15793e-05	3.54073e-05	3.16923e-06
M00565	0.00716931	0.00681043	0.00793402	0.00601899	0.00425829	0.00522418	0.0029682	0.00607095	0.00905548	0.00539985	0.0047375	0.00693806	0.00796058	0.00753073	0.00397714	0.00340927	0.00554046	0.00575135	0.00427519	0.00377885	0.00486021	0.0062276
M00159	0.00187852	0.00656301	0.00218372	0.00712696	0.00414195	0.00288897	0.00252858	0.00231877	0.000485362	0.00315186	0.00529886	0.00477067	0.00124244	0.00286086	0.00512251	0.00285121	0.0044254	0.00580703	0.003083	0.00472046	0.00747116	0.00565743
M00112	4.08409e-06	8.09438e-06	7.65264e-06	3.725e-06	6.75193e-06	4.44068e-06	4.71719e-06	1.00113e-05	0	1.18843e-05	8.59277e-06	1.49913e-05	8.66669e-07	4.95533e-06	0.000247244	5.14849e-05	0.000103667	4.12275e-05	5.63547e-05	0.000217034	4.10479e-05	5.89086e-05
M00060	0.00752979	0.00301497	0.0105171	0.00229562	0.00553561	0.00551572	0.00449911	0.00401788	0.0121884	0.00497623	0.00288487	0.00399562	0.00842273	0.00637692	0.00410671	0.00481436	0.00143817	0.00276471	0.00395799	0.00372904	0.00184687	0.00158166
M00517	8.75545e-05	0.000181315	3.86185e-05	7.53107e-05	2.83494e-06	0.000146095	3.20225e-07	6.60515e-05	8.13677e-05	9.84509e-05	6.85434e-06	7.04306e-05	6.66027e-05	1.06578e-06	1.94355e-05	3.36601e-05	5.41837e-05	3.18025e-05	1.60427e-05	2.42425e-05	1.51907e-05	1.0184e-05
M00216	2.21017e-05	0.000169299	5.55472e-06	3.68022e-05	0.000352874	8.41541e-06	0.000106453	1.71797e-05	4.63373e-06	2.4616e-05	0.000109532	4.31857e-05	1.75841e-05	0.000140131	0.000178203	0.000104442	0.00054957	0.000200587	3.60211e-05	0.0004034	0.000581591	0.000141015
M00344	0.00102772	0.00157607	0.00149573	0.000728094	0.00219755	0.000880496	0.00211362	0.00113908	6.03137e-05	0.00178769	0.000909422	0.000940068	0.000674859	0.00173289	0.0021731	0.00187932	0.00305992	0.00128563	0.00209931	0.00195099	0.00567241	0.00181211
M00007	0.00559965	0.00566687	0.00615545	0.00609	0.00579438	0.00542487	0.00600435	0.00506221	0.00497872	0.00545792	0.0074804	0.00555384	0.00648239	0.00691365	0.00585882	0.00670042	0.00686279	0.00801683	0.00620467	0.00769019	0.00729884	0.00690973
M00535	0.00311204	0.00380482	0.00427602	0.00170678	0.00393916	0.00277513	0.00203557	0.00212997	0.00581264	0.00201516	0.0027675	0.00346985	0.00425621	0.00515627	0.00272323	0.00162686	0.00298113	0.00310213	0.00179455	0.00259722	0.00234551	0.00318522
M00098	0.000171311	0.000121967	0.000745569	0.00077758	0.000464958	0.000390451	3.75802e-06	0.000262991	0.00180334	0.000160436	0.000121154	0.000156638	0.000475693	0.00100679	1.64743e-05	8.53152e-06	8.97913e-05	0.000193624	0.000314595	3.66238e-05	0.00024762	6.71363e-05
M00457	0.000286502	0.00034278	0.00107819	0.000873756	0.00116117	0.000612825	0.000446246	0.0002481	0.00206133	0.000272824	0.0012859	0.00071628	0.00044781	0.00151832	0.000258148	0.000406022	0.000819167	0.000612888	0.000234666	0.00050597	0.000249817	0.00034593
M00167	0.00572315	0.00537044	0.00684369	0.00484584	0.00714047	0.00475639	0.00644714	0.00517668	0.00467898	0.00592918	0.00542708	0.00542291	0.00622906	0.00698463	0.00640383	0.00595224	0.00939561	0.00637611	0.00696867	0.00691333	0.0119016	0.00741258
M00700	2.90794e-07	7.13128e-06	3.73381e-05	6.31616e-05	0	3.6135e-05	0	4.97353e-06	0	6.14483e-05	3.22773e-06	5.86167e-07	2.40112e-05	3.68311e-06	1.56127e-07	0	0	5.5491e-06	2.06605e-06	0	0	0
M00217	0.000131529	0.00057439	0.000688017	9.44959e-05	0.000160251	0.000217433	9.23439e-05	0.000345259	4.63847e-06	1.51766e-05	8.84941e-05	0.000435809	7.40688e-05	0.000113705	0.0017135	0.000152211	0.000406221	0.000313299	0.000880814	0.000636634	0.000445726	0.00145056
M00704	0.00012682	7.06176e-05	0.00055512	7.63178e-05	0.000131886	7.29039e-05	0.000117492	6.35377e-05	2.96681e-06	2.18153e-06	6.73189e-05	0	4.78626e-06	0.00113251	5.90333e-06	4.1642e-06	4.31017e-07	5.63622e-06	7.90029e-06	1.00694e-06	4.65799e-05	3.81114e-06
M00639	1.74476e-06	1.0028e-06	0.000474646	0.000203489	0.000566964	9.8561e-05	8.72657e-06	0	0	0.000171191	0	0	1.12157e-06	0	6.69257e-06	0	0	0	0	0	0	2.18649e-05
M00122	0.00345132	0.00547124	0.00739333	0.00486153	0.0064242	0.00333479	0.00315193	0.00400846	0.0116409	0.00402143	0.00532819	0.00624229	0.00397415	0.0087699	0.00255127	0.00290619	0.00612096	0.00502567	0.00248653	0.00388408	0.00309121	0.00553356
M00066	0	0	2.23955e-06	0	0	0	0	1.36463e-05	0	0	0	2.98621e-06	0	0	1.48616e-05	0	9.77662e-06	2.34868e-05	2.13015e-05	0	0	3.98197e-05
M00338	3.56578e-05	0.000125933	5.19445e-05	0.000130314	0.00085701	0.000204134	0.000154246	1.24509e-05	1.94868e-06	0.000133876	0.0001404	1.29993e-05	2.09354e-05	0.000106966	0.000791091	0.000324001	0.000402116	0.00021966	0.000109127	0.000136237	0.000835501	0.000288041
M00600	7.94111e-06	0.000111662	1.37179e-05	4.48359e-05	0.000694671	2.31376e-05	0.000110917	1.1853e-05	1.11461e-05	9.51654e-06	0.00011602	2.39204e-05	1.29876e-05	0.000321748	0.000321957	9.48496e-06	0.000510687	0.000153547	0.000189485	0.000127085	0.00032506	0.000234028
M00460	9.09287e-05	0.000344031	4.91983e-05	0.000410399	0.000504234	0.000339521	0.000644912	0.000511041	2.0157e-06	0.000471598	0.000431687	0.00030178	0.000109769	0.000482333	0.000585035	0.000631768	0.00058755	0.000289656	0.00064565	0.000657744	0.000810143	0.000272414
M00335	0.0115046	0.0113939	0.012591	0.013776	0.0119143	0.010805	0.010657	0.0106712	0.0156157	0.011215	0.0130016	0.0106888	0.0118555	0.0141741	0.00865304	0.010178	0.00942809	0.0111365	0.0098606	0.00953919	0.00842499	0.0104828
M00149	0.00318952	0.00131056	0.00190374	0.000676239	0.000769292	0.00193178	0.00144868	0.00142009	0.00134027	0.0014678	0.000733856	0.00190807	0.00318201	0.00101202	0.00158242	0.00122711	0.000580459	0.000692306	0.00127157	0.000790972	0.000509263	0.000432686
M00014	0.00414097	0.00541068	0.00560849	0.00440177	0.0050664	0.00474976	0.00394725	0.00337391	0.00484106	0.00466533	0.00345808	0.0044693	0.00536357	0.00615718	0.0052312	0.00422541	0.00710422	0.00556185	0.00487039	0.00585032	0.00644072	0.00543005
